# Supplementary material for: 3-Cyclo­propyl-1-(4-methyl­phenyl­sulfon­yl)piperidine-3,5-diol
Source: Acta Crystallogr Sect E Struct Rep Online. 2011 Dec 23;68(Pt 1):o231. doi: 10.1107/S1600536811054420 (PMC3254563; doi:10.1107/S1600536811054420)
Supplement: Supplementary file 1 [file e-68-0o231-sup1.cif]

##############################################################################
#                                                                            #
# This CIF contains the data in a paper accepted for publication in          #
# Acta Crystallographica Section E. It conforms to the requirements of       #
# Notes for Authors for Acta Crystallographica Section E, and has been       #
# peer reviewed under the auspices of the IUCr Commission on Journals.       #
#                                                                            #
# Full details of the Crystallographic Information File format               #
# are given in the paper "The Crystallographic Information File (CIF):       #
# a New Standard Archive File for Crystallography" by S. R. Hall, F. H.      #
# Allen and I. D. Brown [Acta Cryst. (1991), A47, 655-685].                  #
#                                                                            #
# The current version of the core CIF dictionary is obtainable from          #
# ftp://ftp.iucr.org/pub/cif_core.dic.                                       #
#                                                                            #
# Software is freely available for graphical display of the structure(s)     #
# in this CIF. For information consult the CIF software page                 #
# http://www.iucr.org/resources/cif/software.                                #
#                                                                            #
# This file may be used for bona fide research purposes within the           #
# scientific community so long as proper attribution is given to the journal # 
# article from which it was obtained.                                        #
#                                                                            #
##############################################################################
data_I
_audit_creation_method     SHELXL97
_chemical_name_systematic
;
3-Cyclopropyl-1-(4-methylphenylsulfonyl)piperidine-3,5-diol
;
_chemical_name_common     ?
_chemical_formula_moiety     'C15 H21 N O4 S'
_chemical_formula_sum     'C15 H21 N O4 S'
_chemical_formula_iupac     'C15 H21 N O4 S'
_chemical_formula_weight     311.39
_chemical_melting_point     ?
_symmetry_cell_setting     monoclinic
_symmetry_space_group_name_H-M     'P 21/n'
_symmetry_space_group_name_Hall     '-p 2yn'
loop_
    _symmetry_equiv_pos_as_xyz
    'x, y, z'
    '-x+1/2, y+1/2, -z+1/2'
    '-x, -y, -z'
    'x-1/2, -y-1/2, z-1/2'
_cell_length_a     11.583(5)
_cell_length_b     5.598(2)
_cell_length_c     24.009(9)
_cell_angle_alpha     90.00
_cell_angle_beta     102.905(7)
_cell_angle_gamma     90.00
_cell_volume     1517.5(10)
_cell_formula_units_Z     4
_cell_measurement_reflns_used     345
_cell_measurement_theta_min     2.17
_cell_measurement_theta_max     27.48
_cell_measurement_temperature     173(2)
_exptl_crystal_description     plate
_exptl_crystal_colour     colorless
_exptl_crystal_size_max     0.24
_exptl_crystal_size_mid     0.11
_exptl_crystal_size_min     0.06
_exptl_crystal_density_diffrn     1.363
_exptl_crystal_density_meas     ?
_exptl_crystal_density_method     'not measured'
_exptl_crystal_F_000     664
_exptl_absorpt_coefficient_mu     0.229
_exptl_absorpt_correction_type     numerical
_exptl_absorpt_process_details     '(CrystalClear; Rigaku, 2002)'
_exptl_absorpt_correction_T_min     0.9472
_exptl_absorpt_correction_T_max     0.9864
_exptl_special_details
;
;
_diffrn_ambient_temperature     173(2)
_diffrn_radiation_type     MoK\a
_diffrn_radiation_wavelength     0.71073
_diffrn_radiation_source     'rotating anode'
_diffrn_radiation_monochromator     Confocal
_diffrn_measurement_device_type     'Rigaku MM007-HF CCD (Saturn 724+)'
_diffrn_measurement_method     '\w scans at fixed \c = 45\%'
_diffrn_detector_area_resol_mean     ?
_diffrn_reflns_number     9795
_diffrn_reflns_av_R_equivalents     0.0530
_diffrn_reflns_av_sigmaI/netI     0.0467
_diffrn_reflns_theta_min     1.74
_diffrn_reflns_theta_max     25.00
_diffrn_reflns_theta_full     25.00
_diffrn_measured_fraction_theta_max     1.000
_diffrn_measured_fraction_theta_full     1.000
_diffrn_reflns_limit_h_min     -13
_diffrn_reflns_limit_h_max     13
_diffrn_reflns_limit_k_min     -6
_diffrn_reflns_limit_k_max     6
_diffrn_reflns_limit_l_min     -28
_diffrn_reflns_limit_l_max     25
_diffrn_standards_number     ?
_diffrn_standards_interval_count     ?
_diffrn_standards_interval_time     ?
_diffrn_standards_decay_%     ?
_refine_special_details
;
;
_reflns_number_total     2676
_reflns_number_gt     2431
_reflns_threshold_expression     I>2\s(I)
_refine_ls_structure_factor_coef     Fsqd
_refine_ls_matrix_type     full
_refine_ls_R_factor_all     0.0786
_refine_ls_R_factor_gt     0.0690
_refine_ls_wR_factor_gt     0.1237
_refine_ls_wR_factor_ref     0.1275
_refine_ls_goodness_of_fit_ref     1.227
_refine_ls_restrained_S_all     1.227
_refine_ls_number_reflns     2676
_refine_ls_number_parameters     191
_refine_ls_number_restraints     0
_refine_ls_hydrogen_treatment     constr
_refine_ls_weighting_scheme     calc
_refine_ls_weighting_details
              'w=1/[\s^2^(Fo^2^)+(0.0211P)^2^+2.2306P] where P=(Fo^2^+2Fc^2^)/3'
_atom_sites_solution_hydrogens     geom
_atom_sites_solution_primary     direct
_atom_sites_solution_secondary     difmap
_refine_ls_shift/su_max     0.000
_refine_ls_shift/su_mean     0.000
_refine_diff_density_max     0.423
_refine_diff_density_min     -0.316
_refine_ls_extinction_method     none
_refine_ls_extinction_coef     ?
loop_
    _atom_type_symbol
    _atom_type_description
    _atom_type_scat_dispersion_real
    _atom_type_scat_dispersion_imag
    _atom_type_scat_source
    'C' 'C' 0.0033 0.0016
                         'International Tables Vol C Tables 4.2.6.8 and 6.1.1.4'
    'H' 'H' 0.0000 0.0000
                         'International Tables Vol C Tables 4.2.6.8 and 6.1.1.4'
    'N' 'N' 0.0061 0.0033
                         'International Tables Vol C Tables 4.2.6.8 and 6.1.1.4'
    'O' 'O' 0.0106 0.0060
                         'International Tables Vol C Tables 4.2.6.8 and 6.1.1.4'
    'S' 'S' 0.1246 0.1234
                         'International Tables Vol C Tables 4.2.6.8 and 6.1.1.4'
_computing_data_collection     'CrystalClear (Rigaku, 2007)'
_computing_cell_refinement     'CrystalClear (Rigaku, 2007)'
_computing_data_reduction     'CrystalClear (Rigaku, 2007)'
_computing_structure_solution     'SHELXS97 (Sheldrick, 2008)'
_computing_structure_refinement     'SHELXL97 (Sheldrick, 2008)'
_computing_molecular_graphics     'DIAMOND (Brandenburg, 1999)'
_computing_publication_material     'SHELXL97 (Sheldrick, 2008)'
loop_
    _atom_site_type_symbol
    _atom_site_label
    _atom_site_fract_x
    _atom_site_fract_y
    _atom_site_fract_z
    _atom_site_U_iso_or_equiv
    _atom_site_adp_type
    _atom_site_calc_flag
    _atom_site_refinement_flags
    _atom_site_occupancy
    _atom_site_symmetry_multiplicity
    _atom_site_disorder_assembly
    _atom_site_disorder_group
    S S1 0.48729(7) 0.71212(14) 0.21603(3) 0.0254(2) Uani d . 1 1 . .
    O O1 0.3693(2) 0.8072(4) 0.20391(9) 0.0309(6) Uani d . 1 1 . .
    O O2 0.5867(2) 0.8711(4) 0.22413(9) 0.0333(6) Uani d . 1 1 . .
    O O3 0.6103(2) 0.5720(4) 0.06890(9) 0.0323(6) Uani d . 1 1 . .
    H H3B 0.5388 0.5980 0.0535 0.049 Uiso calc R 1 1 . .
    O O4 0.3664(2) 0.4775(4) 0.04568(9) 0.0293(5) Uani d . 1 1 . .
    H H4 0.3722 0.4391 0.0126 0.044 Uiso d R 1 1 . .
    N N1 0.4962(2) 0.5392(5) 0.16189(10) 0.0239(6) Uani d . 1 1 . .
    C C1 0.5488(4) 0.0129(7) 0.41161(16) 0.0499(11) Uani d . 1 1 . .
    H H1A 0.5012 0.0572 0.4390 0.075 Uiso calc R 1 1 . .
    H H1B 0.6325 0.0049 0.4312 0.075 Uiso calc R 1 1 . .
    H H1C 0.5231 -0.1434 0.3950 0.075 Uiso calc R 1 1 . .
    C C2 0.5327(3) 0.1979(6) 0.36466(13) 0.0336(8) Uani d . 1 1 . .
    C C3 0.6307(3) 0.3092(6) 0.35169(13) 0.0314(8) Uani d . 1 1 . .
    H H3A 0.7078 0.2742 0.3736 0.038 Uiso calc R 1 1 . .
    C C4 0.6166(3) 0.4712(6) 0.30688(13) 0.0291(8) Uani d . 1 1 . .
    H H4A 0.6839 0.5447 0.2976 0.035 Uiso calc R 1 1 . .
    C C5 0.5040(3) 0.5246(6) 0.27584(12) 0.0242(7) Uani d . 1 1 . .
    C C6 0.4056(3) 0.4195(6) 0.28916(14) 0.0331(8) Uani d . 1 1 . .
    H H6A 0.3282 0.4584 0.2682 0.040 Uiso calc R 1 1 . .
    C C7 0.4216(3) 0.2568(7) 0.33361(14) 0.0390(9) Uani d . 1 1 . .
    H H7A 0.3543 0.1840 0.3429 0.047 Uiso calc R 1 1 . .
    C C8 0.6136(3) 0.4325(6) 0.16365(13) 0.0284(8) Uani d . 1 1 . .
    H H8A 0.6255 0.2908 0.1890 0.034 Uiso calc R 1 1 . .
    H H8B 0.6768 0.5498 0.1788 0.034 Uiso calc R 1 1 . .
    C C9 0.6192(3) 0.3603(6) 0.10331(13) 0.0296(8) Uani d . 1 1 . .
    H H9A 0.6973 0.2823 0.1043 0.036 Uiso calc R 1 1 . .
    C C10 0.5208(3) 0.1832(6) 0.07993(14) 0.0298(8) Uani d . 1 1 . .
    H H10A 0.5367 0.0323 0.1018 0.036 Uiso calc R 1 1 . .
    H H10B 0.5213 0.1474 0.0396 0.036 Uiso calc R 1 1 . .
    C C11 0.3986(3) 0.2754(6) 0.08316(13) 0.0262(7) Uani d . 1 1 . .
    C C12 0.4001(3) 0.3648(6) 0.14376(12) 0.0255(7) Uani d . 1 1 . .
    H H12A 0.3231 0.4402 0.1445 0.031 Uiso calc R 1 1 . .
    H H12B 0.4118 0.2281 0.1706 0.031 Uiso calc R 1 1 . .
    C C13 0.3070(3) 0.0790(6) 0.06840(13) 0.0308(8) Uani d . 1 1 . .
    H H13A 0.3219 -0.0615 0.0948 0.037 Uiso calc R 1 1 . .
    C C14 0.2511(3) 0.0174(7) 0.00777(14) 0.0370(9) Uani d . 1 1 . .
    H H14A 0.2363 -0.1534 -0.0019 0.044 Uiso calc R 1 1 . .
    H H14B 0.2723 0.1158 -0.0227 0.044 Uiso calc R 1 1 . .
    C C15 0.1790(3) 0.1328(7) 0.04522(15) 0.0415(9) Uani d . 1 1 . .
    H H15A 0.1560 0.3021 0.0377 0.050 Uiso calc R 1 1 . .
    H H15B 0.1199 0.0330 0.0585 0.050 Uiso calc R 1 1 . .
loop_
    _atom_site_aniso_label
    _atom_site_aniso_U_11
    _atom_site_aniso_U_22
    _atom_site_aniso_U_33
    _atom_site_aniso_U_12
    _atom_site_aniso_U_13
    _atom_site_aniso_U_23
    S1 0.0328(5) 0.0215(4) 0.0217(4) 0.0001(4) 0.0057(3) -0.0003(3)
    O1 0.0350(14) 0.0271(13) 0.0300(12) 0.0092(11) 0.0062(10) -0.0013(10)
    O2 0.0402(15) 0.0251(12) 0.0354(13) -0.0088(11) 0.0105(11) -0.0012(10)
    O3 0.0342(14) 0.0349(14) 0.0274(12) 0.0003(11) 0.0057(10) 0.0043(10)
    O4 0.0428(14) 0.0237(12) 0.0214(11) 0.0061(11) 0.0074(10) 0.0032(9)
    N1 0.0276(15) 0.0247(15) 0.0201(13) 0.0006(12) 0.0066(11) 0.0001(11)
    C1 0.058(3) 0.050(3) 0.040(2) 0.000(2) 0.0071(19) 0.0173(19)
    C2 0.039(2) 0.038(2) 0.0236(17) 0.0013(18) 0.0070(15) 0.0045(16)
    C3 0.0287(19) 0.040(2) 0.0234(16) 0.0039(16) 0.0011(14) 0.0009(15)
    C4 0.0287(19) 0.0338(19) 0.0257(17) -0.0059(16) 0.0083(14) -0.0033(15)
    C5 0.0292(18) 0.0250(17) 0.0182(15) -0.0005(15) 0.0050(13) -0.0019(13)
    C6 0.0257(19) 0.044(2) 0.0289(18) -0.0042(17) 0.0041(14) 0.0028(16)
    C7 0.032(2) 0.051(2) 0.0355(19) -0.0083(19) 0.0124(16) 0.0103(18)
    C8 0.0316(19) 0.0290(19) 0.0243(16) 0.0032(15) 0.0058(14) 0.0022(15)
    C9 0.034(2) 0.0289(19) 0.0269(17) 0.0089(15) 0.0084(15) 0.0039(14)
    C10 0.040(2) 0.0239(18) 0.0265(17) 0.0053(15) 0.0102(15) -0.0025(14)
    C11 0.0379(19) 0.0191(17) 0.0216(16) 0.0025(15) 0.0064(14) 0.0030(13)
    C12 0.0289(19) 0.0237(17) 0.0238(16) 0.0004(14) 0.0056(14) 0.0006(13)
    C13 0.042(2) 0.0240(18) 0.0244(17) -0.0001(16) 0.0030(15) 0.0018(14)
    C14 0.045(2) 0.032(2) 0.0307(19) 0.0002(18) 0.0025(16) -0.0053(16)
    C15 0.038(2) 0.041(2) 0.046(2) -0.0009(18) 0.0112(18) -0.0024(18)
_geom_special_details     ?
loop_
    _geom_bond_atom_site_label_1
    _geom_bond_atom_site_label_2
    _geom_bond_site_symmetry_2
    _geom_bond_distance
    _geom_bond_publ_flag
    S1 O2 . 1.434(2) ?
    S1 O1 . 1.435(2) ?
    S1 N1 . 1.642(3) ?
    S1 C5 . 1.754(3) ?
    O3 C9 . 1.435(4) ?
    O3 H3B . 0.8400 ?
    O4 C11 . 1.442(4) ?
    O4 H4 . 0.8401 ?
    N1 C12 . 1.471(4) ?
    N1 C8 . 1.478(4) ?
    C1 C2 . 1.511(5) ?
    C1 H1A . 0.9800 ?
    C1 H1B . 0.9800 ?
    C1 H1C . 0.9800 ?
    C2 C7 . 1.375(5) ?
    C2 C3 . 1.389(5) ?
    C3 C4 . 1.389(4) ?
    C3 H3A . 0.9500 ?
    C4 C5 . 1.383(4) ?
    C4 H4A . 0.9500 ?
    C5 C6 . 1.382(4) ?
    C6 C7 . 1.384(5) ?
    C6 H6A . 0.9500 ?
    C7 H7A . 0.9500 ?
    C8 C9 . 1.519(4) ?
    C8 H8A . 0.9900 ?
    C8 H8B . 0.9900 ?
    C9 C10 . 1.520(5) ?
    C9 H9A . 1.0000 ?
    C10 C11 . 1.526(4) ?
    C10 H10A . 0.9900 ?
    C10 H10B . 0.9900 ?
    C11 C13 . 1.514(5) ?
    C11 C12 . 1.535(4) ?
    C12 H12A . 0.9900 ?
    C12 H12B . 0.9900 ?
    C13 C15 . 1.493(5) ?
    C13 C14 . 1.495(4) ?
    C13 H13A . 1.0000 ?
    C14 C15 . 1.502(5) ?
    C14 H14A . 0.9900 ?
    C14 H14B . 0.9900 ?
    C15 H15A . 0.9900 ?
    C15 H15B . 0.9900 ?
loop_
    _geom_angle_atom_site_label_1
    _geom_angle_atom_site_label_2
    _geom_angle_atom_site_label_3
    _geom_angle_site_symmetry_1
    _geom_angle_site_symmetry_3
    _geom_angle
    _geom_angle_publ_flag
    O2 S1 O1 . . 119.80(14) ?
    O2 S1 N1 . . 106.43(13) ?
    O1 S1 N1 . . 106.46(13) ?
    O2 S1 C5 . . 108.78(15) ?
    O1 S1 C5 . . 108.30(14) ?
    N1 S1 C5 . . 106.28(14) ?
    C9 O3 H3B . . 109.5 ?
    C11 O4 H4 . . 109.0 ?
    C12 N1 C8 . . 111.8(2) ?
    C12 N1 S1 . . 116.65(19) ?
    C8 N1 S1 . . 115.8(2) ?
    C2 C1 H1A . . 109.5 ?
    C2 C1 H1B . . 109.5 ?
    H1A C1 H1B . . 109.5 ?
    C2 C1 H1C . . 109.5 ?
    H1A C1 H1C . . 109.5 ?
    H1B C1 H1C . . 109.5 ?
    C7 C2 C3 . . 118.9(3) ?
    C7 C2 C1 . . 120.9(3) ?
    C3 C2 C1 . . 120.2(3) ?
    C4 C3 C2 . . 120.4(3) ?
    C4 C3 H3A . . 119.8 ?
    C2 C3 H3A . . 119.8 ?
    C5 C4 C3 . . 119.5(3) ?
    C5 C4 H4A . . 120.3 ?
    C3 C4 H4A . . 120.3 ?
    C6 C5 C4 . . 120.7(3) ?
    C6 C5 S1 . . 119.9(2) ?
    C4 C5 S1 . . 119.3(2) ?
    C5 C6 C7 . . 118.9(3) ?
    C5 C6 H6A . . 120.6 ?
    C7 C6 H6A . . 120.6 ?
    C2 C7 C6 . . 121.6(3) ?
    C2 C7 H7A . . 119.2 ?
    C6 C7 H7A . . 119.2 ?
    N1 C8 C9 . . 108.4(3) ?
    N1 C8 H8A . . 110.0 ?
    C9 C8 H8A . . 110.0 ?
    N1 C8 H8B . . 110.0 ?
    C9 C8 H8B . . 110.0 ?
    H8A C8 H8B . . 108.4 ?
    O3 C9 C8 . . 108.4(3) ?
    O3 C9 C10 . . 112.0(3) ?
    C8 C9 C10 . . 109.8(3) ?
    O3 C9 H9A . . 108.9 ?
    C8 C9 H9A . . 108.9 ?
    C10 C9 H9A . . 108.9 ?
    C9 C10 C11 . . 112.8(3) ?
    C9 C10 H10A . . 109.0 ?
    C11 C10 H10A . . 109.0 ?
    C9 C10 H10B . . 109.0 ?
    C11 C10 H10B . . 109.0 ?
    H10A C10 H10B . . 107.8 ?
    O4 C11 C13 . . 110.7(3) ?
    O4 C11 C10 . . 110.3(2) ?
    C13 C11 C10 . . 110.6(3) ?
    O4 C11 C12 . . 106.4(2) ?
    C13 C11 C12 . . 108.5(3) ?
    C10 C11 C12 . . 110.1(3) ?
    N1 C12 C11 . . 110.2(2) ?
    N1 C12 H12A . . 109.6 ?
    C11 C12 H12A . . 109.6 ?
    N1 C12 H12B . . 109.6 ?
    C11 C12 H12B . . 109.6 ?
    H12A C12 H12B . . 108.1 ?
    C15 C13 C14 . . 60.4(2) ?
    C15 C13 C11 . . 121.7(3) ?
    C14 C13 C11 . . 121.6(3) ?
    C15 C13 H13A . . 114.2 ?
    C14 C13 H13A . . 114.2 ?
    C11 C13 H13A . . 114.2 ?
    C13 C14 C15 . . 59.8(2) ?
    C13 C14 H14A . . 117.8 ?
    C15 C14 H14A . . 117.8 ?
    C13 C14 H14B . . 117.8 ?
    C15 C14 H14B . . 117.8 ?
    H14A C14 H14B . . 114.9 ?
    C13 C15 C14 . . 59.9(2) ?
    C13 C15 H15A . . 117.8 ?
    C14 C15 H15A . . 117.8 ?
    C13 C15 H15B . . 117.8 ?
    C14 C15 H15B . . 117.8 ?
    H15A C15 H15B . . 114.9 ?
loop_
    _geom_torsion_atom_site_label_1
    _geom_torsion_atom_site_label_2
    _geom_torsion_atom_site_label_3
    _geom_torsion_atom_site_label_4
    _geom_torsion_site_symmetry_1
    _geom_torsion_site_symmetry_2
    _geom_torsion_site_symmetry_3
    _geom_torsion_site_symmetry_4
    _geom_torsion
    _geom_torsion_publ_flag
    O2 S1 N1 C12 . . . . -177.7(2) ?
    O1 S1 N1 C12 . . . . -48.9(2) ?
    C5 S1 N1 C12 . . . . 66.4(2) ?
    O2 S1 N1 C8 . . . . 47.6(2) ?
    O1 S1 N1 C8 . . . . 176.4(2) ?
    C5 S1 N1 C8 . . . . -68.3(2) ?
    C7 C2 C3 C4 . . . . -2.1(5) ?
    C1 C2 C3 C4 . . . . 177.1(3) ?
    C2 C3 C4 C5 . . . . 1.2(5) ?
    C3 C4 C5 C6 . . . . 0.3(5) ?
    C3 C4 C5 S1 . . . . -175.3(2) ?
    O2 S1 C5 C6 . . . . 156.2(3) ?
    O1 S1 C5 C6 . . . . 24.5(3) ?
    N1 S1 C5 C6 . . . . -89.5(3) ?
    O2 S1 C5 C4 . . . . -28.1(3) ?
    O1 S1 C5 C4 . . . . -159.8(2) ?
    N1 S1 C5 C4 . . . . 86.1(3) ?
    C4 C5 C6 C7 . . . . -1.0(5) ?
    S1 C5 C6 C7 . . . . 174.6(3) ?
    C3 C2 C7 C6 . . . . 1.5(6) ?
    C1 C2 C7 C6 . . . . -177.7(3) ?
    C5 C6 C7 C2 . . . . 0.1(5) ?
    C12 N1 C8 C9 . . . . 64.1(3) ?
    S1 N1 C8 C9 . . . . -159.1(2) ?
    N1 C8 C9 O3 . . . . 63.8(3) ?
    N1 C8 C9 C10 . . . . -58.8(3) ?
    O3 C9 C10 C11 . . . . -66.3(3) ?
    C8 C9 C10 C11 . . . . 54.2(4) ?
    C9 C10 C11 O4 . . . . 66.2(3) ?
    C9 C10 C11 C13 . . . . -170.9(3) ?
    C9 C10 C11 C12 . . . . -50.9(3) ?
    C8 N1 C12 C11 . . . . -61.5(3) ?
    S1 N1 C12 C11 . . . . 162.1(2) ?
    O4 C11 C12 N1 . . . . -66.4(3) ?
    C13 C11 C12 N1 . . . . 174.4(3) ?
    C10 C11 C12 N1 . . . . 53.2(3) ?
    O4 C11 C13 C15 . . . . -32.1(4) ?
    C10 C11 C13 C15 . . . . -154.7(3) ?
    C12 C11 C13 C15 . . . . 84.4(4) ?
    O4 C11 C13 C14 . . . . 40.3(4) ?
    C10 C11 C13 C14 . . . . -82.3(4) ?
    C12 C11 C13 C14 . . . . 156.8(3) ?
    C11 C13 C14 C15 . . . . -111.1(4) ?
    C11 C13 C15 C14 . . . . 110.9(3) ?
loop_
    _geom_hbond_atom_site_label_D
    _geom_hbond_atom_site_label_H
    _geom_hbond_atom_site_label_A
    _geom_hbond_site_symmetry_A
    _geom_hbond_distance_DH
    _geom_hbond_distance_HA
    _geom_hbond_distance_DA
    _geom_hbond_angle_DHA
    O3 H3B O4 . 0.84 2.08 2.804(3) 144.7
    O4 H4 O3 3_665 0.84 2.01 2.837(3) 166.9
loop_
    _iucr_refine_instructions_details
    TITL
    mx536
    in
    P2(1)/n
    CELL
    0.710730
    11.582900
    5.598200
    24.008600
    90.000000
    102.904999
    90.000000
    ZERR
    4.00
    0.004600
    0.002000
    0.009400
    0.000000
    0.007000
    0.000000
    LATT
    1
    SYMM
    0.5-X,
    0.5+Y,
    0.5-Z
    SFAC
    C
    H
    N
    O
    S
    UNIT
    60
    84
    4
    16
    4
    OMIT
    -2.00
    50.00
    REM
    Xshell
    X
    6.228928
    5.216815
    1.684863
    -3.182175
    REM
    Xshell
    R
    bf2342f0
    beb43886
    3f2f6441
    0
    3eefcb81
    3f07698e
    3f352ce2
    0
    =
    REM
    bf1c8bdd
    3f45afdb
    be309e2c
    0
    0
    0
    0
    3f800000
    L.S.
    5
    ACTA
    bond
    $h
    FMAP
    2
    PLAN
    20
    EQIV
    $1
    -x+1,
    -y+1,
    -z
    WGHT
    0.021100
    2.234100
    FVAR
    5.012610
    TEMP
    -100
    S1
    5
    0.487287
    0.712117
    0.216029
    11.000000
    0.032830
    0.021540
    =
    0.021750
    -0.000340
    0.005720
    0.000070
    O1
    4
    0.369307
    0.807211
    0.203913
    11.000000
    0.034980
    0.027140
    =
    0.030030
    -0.001340
    0.006220
    0.009210
    O2
    4
    0.586716
    0.871127
    0.224131
    11.000000
    0.040210
    0.025140
    =
    0.035430
    -0.001230
    0.010520
    -0.008820
    O3
    4
    0.610264
    0.571958
    0.068899
    11.000000
    0.034180
    0.034880
    =
    0.027380
    0.004320
    0.005660
    0.000270
    AFIX
    83
    H3B
    2
    0.538834
    0.597960
    0.053519
    11.000000
    -1.500000
    AFIX
    0
    O4
    4
    0.366426
    0.477483
    0.045675
    11.000000
    0.042840
    0.023660
    =
    0.021370
    0.003230
    0.007380
    0.006110
    AFIX
    3
    H4
    2
    0.372196
    0.439134
    0.012575
    11.000000
    -1.500000
    AFIX
    0
    N1
    3
    0.496158
    0.539222
    0.161889
    11.000000
    0.027570
    0.024690
    =
    0.020140
    0.000060
    0.006550
    0.000620
    C1
    1
    0.548790
    0.012895
    0.411608
    11.000000
    0.057960
    0.049680
    =
    0.040180
    0.017320
    0.007130
    0.000250
    AFIX
    137
    H1A
    2
    0.501208
    0.057208
    0.439020
    11.000000
    -1.500000
    H1B
    2
    0.632520
    0.004946
    0.431228
    11.000000
    -1.500000
    H1C
    2
    0.523054
    -0.143439
    0.395020
    11.000000
    -1.500000
    AFIX
    0
    C2
    1
    0.532730
    0.197913
    0.364660
    11.000000
    0.038750
    0.038390
    =
    0.023580
    0.004550
    0.006980
    0.001270
    C3
    1
    0.630698
    0.309171
    0.351690
    11.000000
    0.028710
    0.039920
    =
    0.023410
    0.000890
    0.001120
    0.003930
    AFIX
    43
    H3A
    2
    0.707775
    0.274190
    0.373611
    11.000000
    -1.200000
    AFIX
    0
    C4
    1
    0.616639
    0.471186
    0.306881
    11.000000
    0.028730
    0.033850
    =
    0.025730
    -0.003290
    0.008320
    -0.005890
    AFIX
    43
    H4A
    2
    0.683858
    0.544742
    0.297621
    11.000000
    -1.200000
    AFIX
    0
    C5
    1
    0.503995
    0.524616
    0.275839
    11.000000
    0.029190
    0.025000
    =
    0.018160
    -0.001890
    0.005040
    -0.000460
    C6
    1
    0.405599
    0.419526
    0.289164
    11.000000
    0.025700
    0.043780
    =
    0.028890
    0.002780
    0.004090
    -0.004150
    AFIX
    43
    H6A
    2
    0.328249
    0.458370
    0.268159
    11.000000
    -1.200000
    AFIX
    0
    C7
    1
    0.421637
    0.256787
    0.333613
    11.000000
    0.032360
    0.051480
    =
    0.035540
    0.010300
    0.012370
    -0.008340
    AFIX
    43
    H7A
    2
    0.354280
    0.183960
    0.342909
    11.000000
    -1.200000
    AFIX
    0
    C8
    1
    0.613623
    0.432517
    0.163647
    11.000000
    0.031650
    0.029040
    =
    0.024340
    0.002210
    0.005760
    0.003230
    AFIX
    23
    H8A
    2
    0.625514
    0.290820
    0.188957
    11.000000
    -1.200000
    H8B
    2
    0.676786
    0.549801
    0.178829
    11.000000
    -1.200000
    AFIX
    0
    C9
    1
    0.619178
    0.360310
    0.103314
    11.000000
    0.033880
    0.028910
    =
    0.026850
    0.003940
    0.008390
    0.008870
    AFIX
    13
    H9A
    2
    0.697288
    0.282270
    0.104347
    11.000000
    -1.200000
    AFIX
    0
    C10
    1
    0.520837
    0.183182
    0.079929
    11.000000
    0.040320
    0.023940
    =
    0.026530
    -0.002460
    0.010190
    0.005300
    AFIX
    23
    H10A
    2
    0.536669
    0.032288
    0.101808
    11.000000
    -1.200000
    H10B
    2
    0.521290
    0.147428
    0.039595
    11.000000
    -1.200000
    AFIX
    0
    C11
    1
    0.398564
    0.275448
    0.083160
    11.000000
    0.037900
    0.019130
    =
    0.021580
    0.003040
    0.006380
    0.002520
    C12
    1
    0.400098
    0.364770
    0.143763
    11.000000
    0.028910
    0.023750
    =
    0.023760
    0.000560
    0.005640
    0.000410
    AFIX
    23
    H12A
    2
    0.323149
    0.440220
    0.144492
    11.000000
    -1.200000
    H12B
    2
    0.411818
    0.228065
    0.170596
    11.000000
    -1.200000
    AFIX
    0
    C13
    1
    0.307026
    0.078981
    0.068396
    11.000000
    0.042130
    0.023980
    =
    0.024360
    0.001840
    0.003050
    -0.000110
    AFIX
    13
    H13A
    2
    0.321877
    -0.061495
    0.094758
    11.000000
    -1.200000
    AFIX
    0
    C14
    1
    0.251067
    0.017411
    0.007774
    11.000000
    0.045340
    0.032080
    =
    0.030680
    -0.005350
    0.002460
    0.000240
    AFIX
    23
    H14A
    2
    0.236291
    -0.153394
    -0.001932
    11.000000
    -1.200000
    H14B
    2
    0.272305
    0.115758
    -0.022720
    11.000000
    -1.200000
    AFIX
    0
    C15
    1
    0.179025
    0.132832
    0.045223
    11.000000
    0.038380
    0.041200
    =
    0.045720
    -0.002400
    0.011180
    -0.000910
    AFIX
    23
    H15A
    2
    0.155958
    0.302083
    0.037721
    11.000000
    -1.200000
    H15B
    2
    0.119946
    0.032954
    0.058507
    11.000000
    -1.200000
    AFIX
    0
    Q16
    1
    0.035100
    0.787600
    0.999400
    11.000000
    0.050000
    0.17
    HKLF
    4
data_global
_journal_date_recd_electronic     2011-11-04
_journal_date_accepted     2011-12-18
_journal_name_full     'Acta Crystallographica, Section E'
_journal_year     2012
_journal_volume     68
_journal_issue      1
_journal_page_first     o231
_journal_page_last     o231
_journal_paper_category     QO
_journal_paper_doi     10.1107/S1600536811054420
_journal_coeditor_code     GG2064
_publ_contact_author_name     'Yi Wang'
_publ_contact_author_address
;
College of Chemistry and Engineering
Yunnan Normal University
Kunming
People's Republic of China
;
_publ_contact_author_email     sslwangyi@yahoo.cn
_publ_contact_author_fax     '0871 5516 063'
_publ_contact_author_phone     '0871 5516 062'
_publ_section_title
;
3-Cyclopropyl-1-(4-methylphenylsulfonyl)piperidine-3,5-diol
;
loop_
    _publ_author_name
    _publ_author_address
    'Yi Wang'
;
College of Chemistry and Engineering
Yunnan Normal University
Kunming
People's Republic of China
;
    'Yong-Yue Lin'
;
College of Chemistry and Engineering
Yunnan Normal University
Kunming
People's Republic of China
;
