# Supplementary material for: 3-Cyclo­propyl-1-(4-methyl­phenyl­sulfon­yl)piperidine-3,5-diol
Source: Acta Crystallogr Sect E Struct Rep Online. 2011 Dec 23;68(Pt 1):o231. doi: 10.1107/S1600536811054420 (PMC3254563; doi:10.1107/S1600536811054420)
Supplement: Supplementary file 2 [file e-68-0o231-Isup2.hkl]

# 
# h,k,l, Fc-squared, Fo-squared, sigma(Fo-squared) and status flag 
# 
data_I
_shelx_title ' mx536 in P2(1)/n' 
_shelx_refln_list_code          4 
_shelx_F_calc_maximum      153.78 
_exptl_crystal_F_000       664.00 
_reflns_d_resolution_high  0.8409 
 
loop_ 
 _symmetry_equiv_pos_as_xyz 
 'x, y, z' 
 '-x+1/2, y+1/2, -z+1/2' 
 '-x, -y, -z' 
 'x-1/2, -y-1/2, z-1/2' 
 
_cell_length_a    11.5829 
_cell_length_b     5.5982 
_cell_length_c    24.0086 
_cell_angle_alpha  90.000 
_cell_angle_beta  102.905 
_cell_angle_gamma  90.000 
 
_shelx_F_squared_multiplier     1.000 
 
loop_ 
 _refln_index_h 
 _refln_index_k 
 _refln_index_l 
 _refln_F_squared_calc 
 _refln_F_squared_meas 
 _refln_F_squared_sigma 
 _refln_observed_status 
   2   0   0    22924.84    23535.06    169.97 o 
   4   0   0     3728.05     4114.37     56.70 o 
   6   0   0      258.87      221.10     50.20 o 
   8   0   0     5222.44     5761.17    259.97 o 
  10   0   0     1863.67     1921.80    114.43 o 
  12   0   0       30.10       39.10     14.22 o 
   1   1   0    11340.50    11855.64     52.66 o 
   2   1   0       27.37       37.24      3.32 o 
   3   1   0     1680.84     1697.00     19.92 o 
   4   1   0      505.29      476.17      9.68 o 
   5   1   0      949.66      886.09     16.36 o 
   6   1   0      163.92      194.89     10.73 o 
   7   1   0     1927.05     2014.14     59.47 o 
   8   1   0     2757.71     2590.08    191.15 o 
   9   1   0     1656.01     1772.52     66.60 o 
  10   1   0     1372.16     1434.68     86.54 o 
  11   1   0      152.83      121.75     19.67 o 
  12   1   0       56.02       60.36     11.71 o 
  13   1   0        3.18       44.84     13.60 o 
   0   2   0      206.68      232.89      8.55 o 
   1   2   0      191.44      223.35      4.68 o 
   2   2   0     1389.37     1315.30      9.53 o 
   3   2   0      383.77      350.99      9.98 o 
   4   2   0      246.79      181.44     11.20 o 
   5   2   0        8.38       12.30      2.40 o 
   6   2   0      147.77      129.23      8.71 o 
   7   2   0       92.90       85.30      8.32 o 
   8   2   0        3.34       25.71      7.15 o 
   9   2   0        6.15       26.49      6.02 o 
  10   2   0        7.44       21.17     24.00 o 
  11   2   0        0.65       24.42     16.53 o 
  12   2   0        7.86       22.06      6.04 o 
   1   3   0      406.53      432.48      5.96 o 
   2   3   0      960.60      888.92     11.09 o 
   3   3   0       25.43       20.78      5.05 o 
   4   3   0       16.14       10.27      2.03 o 
   5   3   0       95.02       76.13      6.65 o 
   6   3   0       63.61       49.06      4.17 o 
   7   3   0      125.16      104.73     12.77 o 
   8   3   0       62.27       56.96      6.07 o 
   9   3   0       27.01       23.25      6.79 o 
  10   3   0      116.29       82.89     15.02 o 
  11   3   0       24.78       34.34     10.46 o 
   0   4   0      802.45      792.87     24.43 o 
   1   4   0        4.05       12.24      2.49 o 
   2   4   0      532.69      526.09     15.62 o 
   3   4   0       48.66       57.19      9.62 o 
   4   4   0      681.09      655.70     31.17 o 
   5   4   0        3.51       11.27      3.01 o 
   6   4   0      302.39      278.71     15.43 o 
   7   4   0        6.76       13.68      4.87 o 
   8   4   0      397.70      344.53     31.04 o 
   9   4   0        6.95       20.70      8.72 o 
  10   4   0        4.50       23.41      5.00 o 
   1   5   0      242.02      268.93     10.07 o 
   2   5   0      120.46      155.52     17.25 o 
   3   5   0      202.08      203.09     12.47 o 
   4   5   0       76.01       92.59     13.28 o 
   5   5   0      302.99      330.83     27.31 o 
   6   5   0       20.88       42.49     12.78 o 
   7   5   0      130.90      159.47     20.69 o 
   8   5   0        0.24        2.90      7.09 o 
   0   6   0       27.25       18.41     12.09 o 
   1   6   0       48.85       46.99     18.24 o 
   2   6   0        7.27       18.64      9.34 o 
   3   6   0       67.60       65.92     14.05 o 
   4   6   0       13.37       28.72      8.27 o 
   5   6   0       51.55       50.17     16.23 o 
 -13   0   1      270.53      335.22     41.14 o 
 -11   0   1       30.63       54.93     14.98 o 
  -9   0   1     1172.02     1085.44    142.21 o 
  -7   0   1       87.46       88.77     12.64 o 
  -5   0   1      508.01      524.61     19.29 o 
  -3   0   1      219.74      210.15      9.59 o 
  -1   0   1     6610.48     6885.59     50.44 o 
   1   0   1     7323.25     7745.10    146.47 o 
   3   0   1     1740.47     1892.68     17.28 o 
   5   0   1      658.87      670.58     22.03 o 
   7   0   1     1272.19     1353.77     49.84 o 
   9   0   1     1101.66     1037.27     58.79 o 
  11   0   1       49.56       56.21     14.83 o 
  13   0   1       56.86      118.83     20.83 o 
 -13   1   1       83.08       63.35     13.78 o 
 -12   1   1       88.47      123.59     15.81 o 
 -11   1   1       69.68       89.33     18.04 o 
 -10   1   1      199.72      182.69     16.22 o 
  -9   1   1      365.51      394.75     30.14 o 
  -8   1   1      282.66      283.63     22.82 o 
  -7   1   1     1242.30     1272.48     29.92 o 
  -6   1   1      695.00      753.88     16.84 o 
  -5   1   1     3233.19     3273.65     39.36 o 
  -4   1   1     6386.65     6740.44     60.04 o 
  -3   1   1     1310.10     1105.57     53.15 o 
  -2   1   1     4915.62     4996.71     44.27 o 
  -1   1   1     1064.53      956.85      8.74 o 
   0   1   1     1517.17     1482.66     12.20 o 
   1   1   1     1860.65     1755.31     14.34 o 
   2   1   1     3336.91     3250.20     37.77 o 
   3   1   1     2506.07     2251.35     20.50 o 
   4   1   1      158.85      140.45      8.43 o 
   5   1   1      972.54     1006.24     35.87 o 
   6   1   1      666.43      653.70     22.38 o 
   7   1   1      520.03      498.11     26.13 o 
   8   1   1      364.51      409.77     16.66 o 
   9   1   1        2.58       23.06      8.19 o 
  10   1   1       46.00       52.74     21.65 o 
  11   1   1       66.60       54.14     19.78 o 
  12   1   1       28.40       79.56     33.30 o 
  13   1   1      104.59      140.02     17.43 o 
 -12   2   1       15.44       41.31      8.07 o 
 -11   2   1       39.22       60.95     22.44 o 
 -10   2   1        4.26       25.09     15.51 o 
  -9   2   1       61.27       40.57      7.84 o 
  -8   2   1       25.87       15.48     10.49 o 
  -7   2   1        1.35        8.59     12.23 o 
  -6   2   1     3497.23     3810.86    129.89 o 
  -5   2   1        4.02        6.79      3.14 o 
  -4   2   1     6602.57     7232.39    489.51 o 
  -3   2   1       52.34       49.19      2.75 o 
  -2   2   1       32.60       26.27      1.90 o 
  -1   2   1      691.51      712.15     11.89 o 
   0   2   1     1115.26     1083.39      8.81 o 
   1   2   1      212.24      191.75      4.57 o 
   2   2   1     1931.90     1910.72     28.25 o 
   3   2   1     4635.77     4873.84     29.74 o 
   4   2   1     6234.03     6606.22    106.72 o 
   5   2   1       82.61       66.04      9.13 o 
   6   2   1      941.99      947.35     31.57 o 
   7   2   1       68.93       80.76     10.97 o 
   8   2   1        0.28       13.00      8.80 o 
   9   2   1       68.26       64.99     13.57 o 
  10   2   1        0.26       17.93      6.42 o 
  11   2   1      190.11      212.32     20.87 o 
  12   2   1       46.72       45.59     10.27 o 
 -12   3   1      148.78      129.08     15.21 o 
 -11   3   1        0.64       14.84      4.80 o 
 -10   3   1        4.65       15.61      7.03 o 
  -9   3   1       97.33      104.68     12.66 o 
  -8   3   1       15.66       22.55      8.82 o 
  -7   3   1      476.21      463.95     19.11 o 
  -6   3   1     1051.57     1003.97     53.27 o 
  -5   3   1       30.47       27.13      4.63 o 
  -4   3   1      112.26      140.43     10.26 o 
  -3   3   1        0.92        5.63      2.11 o 
  -2   3   1      122.77      140.95      6.31 o 
  -1   3   1     1235.19     1165.76     14.91 o 
   0   3   1      296.92      301.39      4.71 o 
   1   3   1      215.20      268.82      5.21 o 
   2   3   1        7.15        8.66      1.96 o 
   3   3   1       14.63       16.78      4.08 o 
   4   3   1     1041.88     1041.58     30.60 o 
   5   3   1       95.50       72.20      7.73 o 
   6   3   1        6.02       13.70      6.99 o 
   7   3   1      165.93      120.48      7.94 o 
   8   3   1        0.58       14.64      5.85 o 
   9   3   1      172.90      177.00     25.11 o 
  10   3   1       23.11       39.84      6.32 o 
  11   3   1        0.00       20.74      8.99 o 
 -10   4   1       30.75       39.54      8.51 o 
  -9   4   1       21.20       29.25      8.72 o 
  -8   4   1       12.72       31.84      7.13 o 
  -7   4   1       72.56       40.64      5.77 o 
  -6   4   1        5.20       16.31      3.95 o 
  -5   4   1       10.98       19.33      7.99 o 
  -4   4   1      632.98      644.50     38.56 o 
  -3   4   1      294.00      285.10     14.68 o 
  -2   4   1      405.91      396.52     10.52 o 
  -1   4   1       73.99       58.57      6.03 o 
   0   4   1       35.28       37.82      3.73 o 
   1   4   1        7.13       17.51      2.82 o 
   2   4   1      393.77      377.16      9.93 o 
   3   4   1       76.93       59.58      7.49 o 
   4   4   1      306.37      286.72     20.62 o 
   5   4   1      175.27      181.46     10.24 o 
   6   4   1      159.25      143.97     20.67 o 
   7   4   1       68.54       60.70      7.86 o 
   8   4   1        0.63       17.45      6.88 o 
   9   4   1        7.25       14.92      6.07 o 
  10   4   1        1.53       32.59     10.19 o 
  -8   5   1      390.10      320.51     43.18 o 
  -7   5   1      442.50      346.86     38.52 o 
  -6   5   1       87.72       91.19     19.79 o 
  -5   5   1      577.49      509.86     36.46 o 
  -4   5   1        5.69       23.01      6.79 o 
  -3   5   1      265.48      243.68     10.82 o 
  -2   5   1       99.65       86.21      8.62 o 
  -1   5   1       18.49       29.05      6.76 o 
   0   5   1       28.57       39.74      5.36 o 
   1   5   1      216.51      239.13     15.02 o 
   2   5   1        0.83       20.65      4.57 o 
   3   5   1      543.54      547.00     24.50 o 
   4   5   1       73.18      107.11     22.87 o 
   5   5   1      315.51      294.02     21.74 o 
   6   5   1      547.93      615.14     71.57 o 
   7   5   1       68.30       88.98     13.87 o 
   8   5   1       16.49       15.22     11.28 o 
  -5   6   1       16.12       13.86     13.60 o 
  -4   6   1      688.88      685.49    153.75 o 
  -3   6   1       60.73       47.10     11.00 o 
  -2   6   1      439.24      487.28     53.31 o 
  -1   6   1        0.00        7.70      5.06 o 
   0   6   1      515.06      542.33     58.95 o 
   1   6   1       18.58       27.78      8.58 o 
   2   6   1     1245.27     1101.89    123.14 o 
   3   6   1        0.53       31.51      7.52 o 
   4   6   1      723.15      713.43    148.20 o 
   5   6   1       37.99       31.28      9.46 o 
 -12   0   2      255.45      221.12     19.18 o 
 -10   0   2     1951.70     2243.34    291.45 o 
  -8   0   2     2123.96     2261.36    107.12 o 
  -6   0   2      580.77      607.93     40.76 o 
  -4   0   2        5.90       22.19      3.26 o 
  -2   0   2    23648.69    25153.56    221.92 o 
   0   0   2     3675.42     3790.75     28.58 o 
   2   0   2     8738.43     8883.85    117.24 o 
   4   0   2      155.47      125.65      6.01 o 
   6   0   2       41.59       61.83     29.21 o 
   8   0   2       20.46       55.75     22.56 o 
  10   0   2       98.78       92.33     17.15 o 
  12   0   2      121.30       94.30     37.91 o 
 -13   1   2       15.05       23.76      7.08 o 
 -12   1   2       25.11       33.28      9.37 o 
 -11   1   2       77.73       60.57      9.41 o 
 -10   1   2     1027.14      997.56     48.32 o 
  -9   1   2      337.87      332.10     28.13 o 
  -8   1   2       79.21       55.95      6.13 o 
  -7   1   2       57.55      103.20     12.00 o 
  -6   1   2      293.58      313.66      9.74 o 
  -5   1   2     1839.76     2051.84     18.47 o 
  -4   1   2      393.57      396.36      9.65 o 
  -3   1   2     1761.21     1944.76     29.05 o 
  -2   1   2      635.97      662.80     16.47 o 
  -1   1   2       51.61       41.52      3.13 o 
   0   1   2      727.18      785.56     11.46 o 
   1   1   2     4332.78     4233.03     23.53 o 
   2   1   2     1871.35     1712.94     16.85 o 
   3   1   2     3375.23     3462.89     26.22 o 
   4   1   2       62.44       44.41      3.63 o 
   5   1   2     1742.14     1823.82     34.66 o 
   6   1   2        0.84       19.07      5.94 o 
   7   1   2       41.91       53.34      8.49 o 
   8   1   2      663.68      627.28     28.97 o 
   9   1   2       20.52       24.57      7.74 o 
  10   1   2      382.98      404.33     19.31 o 
  11   1   2      155.31      135.26     20.16 o 
  12   1   2       50.21       56.70     11.63 o 
  13   1   2        2.71       36.34      8.46 o 
 -12   2   2       37.33       23.71     10.34 o 
 -11   2   2       10.85       33.58      5.71 o 
 -10   2   2       18.20       37.37     11.66 o 
  -9   2   2       32.91       47.63      9.75 o 
  -8   2   2      198.41      196.57     16.14 o 
  -7   2   2      141.01      140.07     12.31 o 
  -6   2   2       53.96       90.72      7.55 o 
  -5   2   2      190.24      199.27     10.25 o 
  -4   2   2      121.32      102.47      5.40 o 
  -3   2   2       29.91       37.96      3.80 o 
  -2   2   2      143.33      109.09      4.57 o 
  -1   2   2        0.02        6.33      1.74 o 
   0   2   2     3684.80     3763.45     39.35 o 
   1   2   2      118.81      116.10      4.18 o 
   2   2   2       53.87       96.03      4.29 o 
   3   2   2     3395.83     3347.59     52.19 o 
   4   2   2       29.80       46.00      3.95 o 
   5   2   2     1532.84     1522.88     42.19 o 
   6   2   2      415.95      367.79     12.91 o 
   7   2   2        2.82        8.65      4.56 o 
   8   2   2      286.85      289.08     18.31 o 
   9   2   2      107.20      119.77     18.81 o 
  10   2   2      280.07      265.90     19.01 o 
  11   2   2       70.11       89.57     13.32 o 
  12   2   2       42.24       43.72      9.38 o 
 -12   3   2       81.80       76.39     13.35 o 
 -11   3   2        1.54        8.88      4.51 o 
 -10   3   2       10.35       12.85      5.98 o 
  -9   3   2        1.03       18.22      7.62 o 
  -8   3   2       32.19       32.69      9.07 o 
  -7   3   2      138.45      156.09     11.81 o 
  -6   3   2       10.85       13.32      4.96 o 
  -5   3   2      837.74      781.97     21.37 o 
  -4   3   2      136.60      133.92      6.53 o 
  -3   3   2      642.00      583.99     10.09 o 
  -2   3   2      121.03      133.67      6.11 o 
  -1   3   2       69.20       78.46      3.97 o 
   0   3   2      420.95      431.19      6.90 o 
   1   3   2       34.41       37.27      3.00 o 
   2   3   2       10.39        8.85      4.50 o 
   3   3   2      130.57      111.65      7.29 o 
   4   3   2      184.32      193.35      8.86 o 
   5   3   2        1.85        2.16      1.52 o 
   6   3   2      379.12      413.12     25.27 o 
   7   3   2      107.54      107.03     15.06 o 
   8   3   2       40.80       64.80     10.16 o 
   9   3   2       17.33       24.89      5.17 o 
  10   3   2        0.03       13.21      9.89 o 
  11   3   2        8.18       24.14     16.66 o 
 -10   4   2      359.47      406.03     34.28 o 
  -9   4   2        8.00       20.36     11.82 o 
  -8   4   2      138.17      155.90     24.88 o 
  -7   4   2       45.34       44.83     11.28 o 
  -6   4   2      572.13      568.23     21.00 o 
  -5   4   2       85.87       87.16     10.36 o 
  -4   4   2      747.10      677.48     28.83 o 
  -3   4   2      433.52      418.86     18.98 o 
  -2   4   2     1355.14     1282.06     30.09 o 
  -1   4   2        1.05        7.14      2.26 o 
   0   4   2       74.49       75.77      4.15 o 
   1   4   2       66.18       68.01      4.72 o 
   2   4   2       21.80       35.66      5.76 o 
   3   4   2        3.21       13.77      5.14 o 
   4   4   2      250.13      278.36     18.80 o 
   5   4   2      815.03      908.74     36.76 o 
   6   4   2     1102.15      994.91     48.96 o 
   7   4   2      453.29      481.69     24.95 o 
   8   4   2        1.15       19.23      5.86 o 
   9   4   2        3.40       11.53     19.11 o 
  10   4   2        0.88        7.97      4.57 o 
  -9   5   2      128.06      140.00     30.19 o 
  -8   5   2       26.58       50.84     15.19 o 
  -7   5   2       60.06       65.09     15.57 o 
  -6   5   2       43.38       38.06     11.87 o 
  -5   5   2      190.41      195.01     19.28 o 
  -4   5   2        9.47       22.97      5.08 o 
  -3   5   2     1273.78     1263.45     42.30 o 
  -2   5   2       30.43       36.32      6.02 o 
  -1   5   2     1037.03     1055.41     34.24 o 
   0   5   2      201.65      191.50     14.25 o 
   1   5   2      118.24      144.73     13.39 o 
   2   5   2      965.05     1020.76     42.55 o 
   3   5   2      492.46      506.99     31.88 o 
   4   5   2       36.37       45.17     26.73 o 
   5   5   2      677.82      698.10     42.44 o 
   6   5   2        8.06       16.39      6.06 o 
   7   5   2      159.27      149.38     14.09 o 
   8   5   2       20.54       21.59     20.28 o 
  -5   6   2       24.66       17.17     16.04 o 
  -4   6   2        4.24       28.95     12.04 o 
  -3   6   2        1.83       25.23     12.52 o 
  -2   6   2       55.79       67.68     12.10 o 
  -1   6   2       83.21       67.55     13.30 o 
   0   6   2        5.75        0.61      3.73 o 
   1   6   2      251.17      250.70     23.78 o 
   2   6   2       96.13       73.56     13.01 o 
   3   6   2      165.18      175.98     16.45 o 
   4   6   2      116.30      109.82     11.51 o 
   5   6   2       12.95       18.38      6.33 o 
 -13   0   3        0.06       51.80     31.83 o 
 -11   0   3        8.38       26.40     29.45 o 
  -9   0   3      398.02      347.55     37.97 o 
  -7   0   3       48.30       89.82     13.30 o 
  -5   0   3       33.76       27.89      7.58 o 
  -3   0   3      530.94      524.02     23.22 o 
  -1   0   3     1502.59     1538.03     18.47 o 
   1   0   3       75.82       63.99      9.13 o 
   3   0   3     3951.42     3760.20     31.37 o 
   5   0   3     2890.35     2953.81    119.90 o 
   7   0   3      913.76     1017.08     78.60 o 
   9   0   3     2093.19     1916.82    175.03 o 
  11   0   3      991.68      982.33    102.25 o 
  13   0   3       54.09       54.36     35.89 o 
 -13   1   3       38.20       77.87     14.28 o 
 -12   1   3        0.87       22.87     26.54 o 
 -11   1   3       89.58      118.48     27.15 o 
 -10   1   3       81.08      100.42     14.28 o 
  -9   1   3      815.54      817.18     29.72 o 
  -8   1   3      530.29      534.17     18.87 o 
  -7   1   3      820.96      793.43     22.75 o 
  -6   1   3      249.56      296.52      8.92 o 
  -5   1   3       22.91       17.53      5.98 o 
  -4   1   3     3515.01     3807.43     58.51 o 
  -3   1   3     2163.79     1986.12     12.55 o 
  -2   1   3      142.61      140.43     11.49 o 
  -1   1   3    21095.94    21850.40    166.86 o 
   0   1   3      444.75      412.88      8.36 o 
   1   1   3     7404.43     7116.32     54.91 o 
   2   1   3        0.48        8.81      2.35 o 
   3   1   3      387.17      373.88      7.84 o 
   4   1   3     3014.71     3051.69     25.09 o 
   5   1   3      342.54      366.96      9.75 o 
   6   1   3       14.65       26.41      3.93 o 
   7   1   3      350.84      437.23     39.50 o 
   8   1   3      345.98      320.25     23.61 o 
   9   1   3      327.85      344.33     17.13 o 
  10   1   3        3.94       12.56      5.10 o 
  11   1   3        5.20        7.13      8.78 o 
  12   1   3      168.61      169.34     38.40 o 
 -13   2   3       11.47       18.74      9.75 o 
 -12   2   3       65.75      137.60     27.47 o 
 -11   2   3      121.47      140.06     18.48 o 
 -10   2   3       10.61       19.25      5.12 o 
  -9   2   3      143.06      118.51     10.08 o 
  -8   2   3      282.24      325.26     22.85 o 
  -7   2   3        3.92       18.39      5.69 o 
  -6   2   3      546.26      595.72     22.30 o 
  -5   2   3       18.23       13.80      2.28 o 
  -4   2   3     1142.72     1075.54     20.73 o 
  -3   2   3       65.14       83.96      4.03 o 
  -2   2   3      173.65      148.83      6.28 o 
  -1   2   3        2.84       16.43      1.72 o 
   0   2   3     1790.17     1907.80     23.72 o 
   1   2   3     1302.40     1308.26     10.23 o 
   2   2   3      132.89      129.52      6.28 o 
   3   2   3      414.37      452.63     13.23 o 
   4   2   3        0.45       11.79      3.76 o 
   5   2   3       40.02       39.06      3.90 o 
   6   2   3       10.60       14.36      3.64 o 
   7   2   3     1139.28     1210.81     45.44 o 
   8   2   3      134.79      161.64     13.17 o 
   9   2   3     1096.02     1104.83     53.98 o 
  10   2   3        5.03       22.90     19.34 o 
  11   2   3      146.63      103.86     18.56 o 
  12   2   3       52.95       78.83     19.75 o 
 -12   3   3        0.48       26.87     20.19 o 
 -11   3   3        8.80       25.33     14.33 o 
 -10   3   3        2.54       16.66      4.29 o 
  -9   3   3      181.85      172.29     12.53 o 
  -8   3   3        2.56        9.63      5.75 o 
  -7   3   3      393.40      367.11     19.05 o 
  -6   3   3      241.54      224.83     14.80 o 
  -5   3   3       59.42       39.84      8.69 o 
  -4   3   3       70.18       68.95      5.56 o 
  -3   3   3      313.90      269.78      9.02 o 
  -2   3   3       12.17       13.12      2.21 o 
  -1   3   3      413.48      413.33      6.89 o 
   0   3   3      205.46      230.33      5.01 o 
   1   3   3     1777.45     1799.42     24.66 o 
   2   3   3     1075.67      990.05     23.41 o 
   3   3   3       55.67       46.93      6.08 o 
   4   3   3      189.79      180.12      8.15 o 
   5   3   3       56.54       67.06      4.33 o 
   6   3   3       76.30       90.49      6.73 o 
   7   3   3       74.90       58.39      6.49 o 
   8   3   3        7.48       26.25      6.72 o 
   9   3   3      221.31      197.50     16.36 o 
  10   3   3      205.18      181.31     22.73 o 
  11   3   3       55.46       58.13     13.70 o 
 -10   4   3      157.31      150.69     36.52 o 
  -9   4   3       16.13       20.15      8.61 o 
  -8   4   3      140.29      131.75     12.87 o 
  -7   4   3       78.35       67.12      7.92 o 
  -6   4   3      386.02      367.22     15.03 o 
  -5   4   3       85.26       65.91      6.64 o 
  -4   4   3       11.30       13.01      6.11 o 
  -3   4   3      484.67      497.23     20.62 o 
  -2   4   3       81.77       74.63      7.04 o 
  -1   4   3       88.69       79.08      3.94 o 
   0   4   3      595.68      595.49     15.19 o 
   1   4   3      115.08      127.26      8.58 o 
   2   4   3      727.06      697.13     23.19 o 
   3   4   3      302.26      315.90     25.25 o 
   4   4   3        6.46       33.01      8.91 o 
   5   4   3     1247.30     1241.69     65.76 o 
   6   4   3      643.20      729.49     35.18 o 
   7   4   3      656.62      567.34     43.29 o 
   8   4   3        7.64       23.70      6.84 o 
   9   4   3       15.85       18.94      5.95 o 
  10   4   3      226.77      168.85     18.38 o 
  -9   5   3       17.19       20.40     10.75 o 
  -8   5   3       65.59       55.21     17.30 o 
  -7   5   3        1.21       32.84     21.71 o 
  -6   5   3       27.44       41.15     12.19 o 
  -5   5   3      663.18      573.22     42.47 o 
  -4   5   3     1298.87     1323.88     49.35 o 
  -3   5   3      306.84      306.55     13.24 o 
  -2   5   3     1487.47     1549.86     59.01 o 
  -1   5   3      103.56      108.79     10.96 o 
   0   5   3        5.57        6.28      4.35 o 
   1   5   3      110.23      131.97     14.14 o 
   2   5   3       77.98       74.26     17.07 o 
   3   5   3       33.52       48.84      8.45 o 
   4   5   3      501.34      500.12     18.29 o 
   5   5   3      194.65      186.11     18.85 o 
   6   5   3      144.19      153.07     18.81 o 
   7   5   3       89.69      145.71     23.64 o 
   8   5   3       37.22       49.61     11.42 o 
  -5   6   3       29.60       20.33      8.97 o 
  -4   6   3      319.31      271.37     65.54 o 
  -3   6   3        0.17       12.31      9.28 o 
  -2   6   3      137.19      135.23     20.94 o 
  -1   6   3        5.87       12.86      5.77 o 
   0   6   3      192.41      168.56     28.44 o 
   1   6   3        0.38       31.33      7.91 o 
   2   6   3      148.76      180.05     15.46 o 
   3   6   3       17.27       22.29     16.72 o 
   4   6   3       12.31       37.37     10.77 o 
   5   6   3        0.32       17.95      5.57 o 
 -12   0   4     1061.76     1118.23     78.72 o 
 -10   0   4     1264.35     1249.87    184.67 o 
  -8   0   4     1776.84     1816.29     89.84 o 
  -6   0   4       64.32       45.47      5.32 o 
  -4   0   4     1156.32     1008.29     19.93 o 
  -2   0   4      345.51      377.75      8.69 o 
   0   0   4       93.78       82.95      4.52 o 
   2   0   4      856.02      908.87     16.11 o 
   4   0   4     1702.80     1789.10     35.10 o 
   6   0   4      193.97      251.71     14.26 o 
   8   0   4      250.05      295.80     33.00 o 
  10   0   4      711.84      655.95    109.78 o 
  12   0   4        6.14       30.27      9.50 o 
 -13   1   4       44.31      105.69     38.61 o 
 -12   1   4        0.31       24.37     13.43 o 
 -11   1   4       37.27       54.83     13.54 o 
 -10   1   4      231.64      219.27     20.12 o 
  -9   1   4      278.06      244.48     25.06 o 
  -8   1   4      237.10      233.36     18.08 o 
  -7   1   4      183.77      157.45      7.48 o 
  -6   1   4      527.25      509.89     17.12 o 
  -5   1   4     2054.23     2110.86     18.49 o 
  -4   1   4        9.38       17.26      1.89 o 
  -3   1   4     1157.34     1145.30     13.65 o 
  -2   1   4     3833.21     3607.98     43.64 o 
  -1   1   4     1997.15     1890.53     19.57 o 
   0   1   4    23529.42    24925.03    202.89 o 
   1   1   4      747.20      795.57     11.03 o 
   2   1   4     1768.36     1734.05     21.96 o 
   3   1   4      119.81      142.18      5.95 o 
   4   1   4        0.91        3.42      4.00 o 
   5   1   4      329.76      380.91     17.58 o 
   6   1   4      695.41      611.06     19.54 o 
   7   1   4        0.42        6.38      5.95 o 
   8   1   4      379.63      377.19     27.88 o 
   9   1   4        1.92       14.76      7.54 o 
  10   1   4      104.99      111.55     15.01 o 
  11   1   4       44.58       44.99     12.82 o 
  12   1   4      119.51      149.18     40.31 o 
 -13   2   4       30.36       32.35      5.73 o 
 -12   2   4       17.56       27.83      9.92 o 
 -11   2   4        7.97       18.63      3.97 o 
 -10   2   4      521.08      546.62     26.90 o 
  -9   2   4       17.40       31.93      9.55 o 
  -8   2   4      755.70      798.54     22.87 o 
  -7   2   4        1.67        5.08      1.94 o 
  -6   2   4     1099.15     1144.50     32.07 o 
  -5   2   4       36.92       50.51      3.87 o 
  -4   2   4       82.48       62.64      5.98 o 
  -3   2   4        3.18        7.57      2.74 o 
  -2   2   4     2462.38     2431.05     17.79 o 
  -1   2   4       86.27      111.78      4.99 o 
   0   2   4      414.81      458.67      9.17 o 
   1   2   4       87.75       88.21      4.96 o 
   2   2   4        2.28       13.77      2.57 o 
   3   2   4      301.38      302.54     14.44 o 
   4   2   4      607.68      603.97     13.34 o 
   5   2   4     1720.49     1675.28     59.71 o 
   6   2   4      174.23      154.25      9.51 o 
   7   2   4      329.02      368.89     33.03 o 
   8   2   4      488.39      464.73     24.04 o 
   9   2   4       53.63       43.10     11.94 o 
  10   2   4       57.87       66.76     12.08 o 
  11   2   4        7.76       28.27      8.29 o 
  12   2   4        0.09       27.41      7.59 o 
 -12   3   4       12.96       27.64      8.55 o 
 -11   3   4        9.37       13.47     18.52 o 
 -10   3   4        3.67       13.80      8.41 o 
  -9   3   4       42.91       38.64      8.29 o 
  -8   3   4      415.47      368.41     21.90 o 
  -7   3   4       65.77       83.32     12.67 o 
  -6   3   4       16.30       15.22      2.38 o 
  -5   3   4      953.27      977.01     25.96 o 
  -4   3   4      194.38      209.67      8.82 o 
  -3   3   4     1118.61     1106.05     16.77 o 
  -2   3   4       92.87       91.92      5.49 o 
  -1   3   4       95.11      108.57      6.85 o 
   0   3   4      763.95      731.38      9.48 o 
   1   3   4      236.04      272.46      7.69 o 
   2   3   4     2556.71     2591.96     89.76 o 
   3   3   4     1123.54     1148.70     27.60 o 
   4   3   4      262.70      239.42     23.51 o 
   5   3   4     1866.03     1754.98     67.83 o 
   6   3   4       13.17       27.03      5.23 o 
   7   3   4        9.85       14.17      5.44 o 
   8   3   4      237.37      194.31     14.14 o 
   9   3   4        7.19        8.10      3.72 o 
  10   3   4       72.03       71.91     15.64 o 
  11   3   4       12.20       19.61     10.12 o 
 -10   4   4       41.05       41.69      8.14 o 
  -9   4   4       26.24       11.93      3.83 o 
  -8   4   4      524.40      481.21     28.87 o 
  -7   4   4      140.77      105.98     12.94 o 
  -6   4   4      367.26      336.99     28.28 o 
  -5   4   4       12.04       24.21      9.91 o 
  -4   4   4       88.97       77.56     10.62 o 
  -3   4   4       60.22       50.91      5.76 o 
  -2   4   4      132.10      117.14      6.44 o 
  -1   4   4       43.85       39.51      2.97 o 
   0   4   4      111.05      115.16      6.35 o 
   1   4   4       27.83       26.04      4.38 o 
   2   4   4      133.04      107.94     10.26 o 
   3   4   4      245.25      296.54     24.03 o 
   4   4   4       23.15       47.22     19.60 o 
   5   4   4      311.53      351.62     17.75 o 
   6   4   4        1.25       22.10      6.27 o 
   7   4   4       61.53       38.41      9.56 o 
   8   4   4      217.93      225.82     40.65 o 
   9   4   4       89.64       53.30     19.42 o 
  10   4   4        0.36       17.04     10.18 o 
  -9   5   4      114.34       96.92     23.14 o 
  -8   5   4        6.59       44.96     28.15 o 
  -7   5   4      169.94      177.54     26.73 o 
  -6   5   4        6.64       44.37     43.10 o 
  -5   5   4      538.71      500.59     27.12 o 
  -4   5   4        0.60        7.84     13.54 o 
  -3   5   4      255.38      272.35     26.87 o 
  -2   5   4        3.66       20.35      4.78 o 
  -1   5   4      104.84      113.54     11.02 o 
   0   5   4       40.27       42.59      5.61 o 
   1   5   4     1189.31     1150.03     43.44 o 
   2   5   4       33.72       49.91      8.55 o 
   3   5   4      634.94      686.76     23.60 o 
   4   5   4       96.75       93.89     14.10 o 
   5   5   4        0.04       36.40      9.96 o 
   6   5   4       18.99       38.35     11.83 o 
   7   5   4        6.79       18.61      5.85 o 
   8   5   4        4.03       27.71      6.73 o 
  -5   6   4       47.90       57.58     15.81 o 
  -4   6   4        0.71       14.85      9.81 o 
  -3   6   4      239.93      285.25     27.72 o 
  -2   6   4        9.57       15.75     10.32 o 
  -1   6   4      385.65      374.14     41.24 o 
   0   6   4        3.92       10.26      8.15 o 
   1   6   4      196.62      187.53     19.06 o 
   2   6   4      220.81      230.18     13.62 o 
   3   6   4       78.64       74.08     15.03 o 
   4   6   4        3.22       23.39     13.03 o 
   5   6   4      117.82      106.03     18.44 o 
 -13   0   5      206.81      262.05     36.83 o 
 -11   0   5      324.54      276.60     64.30 o 
  -9   0   5      746.21      783.53     96.49 o 
  -7   0   5       71.56       79.27     13.52 o 
  -5   0   5     7032.72     7235.72    101.44 o 
  -3   0   5     6559.36     6542.63     95.34 o 
  -1   0   5     1702.31     1686.36     17.21 o 
   1   0   5     5306.88     5218.01    129.16 o 
   3   0   5     1163.12     1096.23     17.09 o 
   5   0   5        5.49        6.12     11.00 o 
   7   0   5     1256.08     1244.57     63.28 o 
   9   0   5      282.39      379.73     48.71 o 
  11   0   5       13.89       28.84     14.36 o 
 -13   1   5       61.79      105.56     20.29 o 
 -12   1   5       29.59       37.18      6.87 o 
 -11   1   5      320.54      378.22     16.48 o 
 -10   1   5       28.28       50.70      8.15 o 
  -9   1   5      461.85      501.62     50.64 o 
  -8   1   5      344.18      338.90     11.93 o 
  -7   1   5       43.82       36.80      8.71 o 
  -5   1   5      269.27      282.18     11.27 o 
  -4   1   5     1073.85      976.12     19.43 o 
  -3   1   5      469.53      404.22      9.91 o 
  -2   1   5     2375.82     2473.16     17.66 o 
  -1   1   5    11869.69    12306.58     64.45 o 
   0   1   5     7751.62     8411.18     44.40 o 
   1   1   5     2513.36     2338.66     20.22 o 
   2   1   5     1045.75      978.88     19.74 o 
   3   1   5     1389.31     1497.54     12.47 o 
   4   1   5      803.00      868.84     13.70 o 
   5   1   5      233.07      280.00     15.75 o 
   6   1   5      301.42      324.88     16.04 o 
   7   1   5       18.51       21.36      6.48 o 
   8   1   5       29.30       16.97      5.56 o 
   9   1   5        0.33       24.81      7.03 o 
  10   1   5        2.78       47.50     19.37 o 
  11   1   5       45.79       46.38     13.30 o 
  12   1   5       13.25       29.40      6.33 o 
 -13   2   5       14.53       30.87     23.08 o 
 -12   2   5       42.91       45.36     15.49 o 
 -11   2   5        8.02       27.76      9.80 o 
 -10   2   5       78.15       79.06      8.47 o 
  -9   2   5       77.33       90.01      7.54 o 
  -8   2   5        0.06        9.17      6.97 o 
  -7   2   5      229.31      207.09     10.08 o 
  -6   2   5      428.08      369.11     16.29 o 
  -5   2   5       35.06       21.75      4.05 o 
  -4   2   5      354.08      300.97      5.14 o 
  -3   2   5       35.43       19.97      2.78 o 
  -2   2   5       40.33       37.51      2.18 o 
  -1   2   5     2390.63     2320.85     21.14 o 
   0   2   5     2159.37     2252.98     13.66 o 
   1   2   5      487.33      439.78      6.37 o 
   2   2   5      165.59      186.58      7.43 o 
   3   2   5      104.61       86.25      5.00 o 
   4   2   5     1278.65     1330.19     53.15 o 
   5   2   5      791.19      744.65     26.58 o 
   6   2   5        0.08       12.56      4.19 o 
   7   2   5     1304.85     1252.13     53.34 o 
   8   2   5      187.13      189.47     16.59 o 
   9   2   5      692.94      661.78     49.37 o 
  10   2   5      133.84      122.80     27.78 o 
  11   2   5      175.33      186.81     21.21 o 
  12   2   5      123.60      107.87     15.00 o 
 -12   3   5        2.91       19.80     11.62 o 
 -11   3   5        3.13       19.01      9.19 o 
 -10   3   5        6.91       11.73      6.88 o 
  -9   3   5       85.01       77.00      9.88 o 
  -8   3   5       20.27       19.35     10.38 o 
  -7   3   5      128.33       92.38      8.26 o 
  -6   3   5       26.46       23.98      5.47 o 
  -5   3   5     1213.37     1274.27     39.34 o 
  -4   3   5     2240.32     2306.04     52.03 o 
  -3   3   5     1001.97      956.28     14.78 o 
  -2   3   5      465.08      402.07      7.24 o 
  -1   3   5      358.03      355.37      6.78 o 
   0   3   5       85.44       64.17      3.86 o 
   1   3   5        3.06       11.66      2.78 o 
   2   3   5      241.66      243.15     12.98 o 
   3   3   5       36.71       40.09      6.32 o 
   4   3   5     1597.51     1619.83     52.83 o 
   5   3   5      560.17      519.66     25.37 o 
   6   3   5      575.31      563.31     20.18 o 
   7   3   5       37.63       47.10     15.17 o 
   8   3   5      121.35      110.48     28.45 o 
   9   3   5      229.46      185.99     41.75 o 
  10   3   5        2.38       17.68      6.93 o 
  11   3   5       11.76       35.92      8.18 o 
 -11   4   5       72.95       63.06     17.01 o 
 -10   4   5       14.48       29.23     15.34 o 
  -9   4   5       16.56       19.97      4.78 o 
  -8   4   5      327.00      381.20     23.61 o 
  -7   4   5      660.69      605.09     28.26 o 
  -6   4   5     1015.77     1044.58     42.68 o 
  -5   4   5      294.28      267.41     16.97 o 
  -4   4   5      271.86      256.63     16.91 o 
  -3   4   5       66.02       36.46      9.35 o 
  -2   4   5       21.40       17.76      3.50 o 
  -1   4   5        1.49        7.66      1.89 o 
   0   4   5       15.36       18.88      2.89 o 
   1   4   5      425.09      394.85     26.39 o 
   2   4   5      362.23      381.13     29.67 o 
   3   4   5      557.26      536.51     29.97 o 
   4   4   5       98.31       96.11     19.47 o 
   5   4   5      194.63      190.76     17.41 o 
   6   4   5        2.60       19.60      7.46 o 
   7   4   5        0.63       14.19     18.96 o 
   8   4   5        0.05       19.14      8.73 o 
   9   4   5       58.77       55.42     23.06 o 
  -9   5   5        0.81       53.26     24.11 o 
  -8   5   5        2.10       23.82     14.96 o 
  -7   5   5        1.70       59.18     15.72 o 
  -6   5   5      241.33      280.32     23.68 o 
  -5   5   5       14.37       37.90      9.37 o 
  -4   5   5      240.23      246.35     11.79 o 
  -3   5   5      639.61      600.14     37.47 o 
  -2   5   5      100.21      111.84     10.83 o 
  -1   5   5        8.13       15.76      4.19 o 
   0   5   5       40.16       72.16     20.14 o 
   1   5   5      139.84      115.94     17.93 o 
   2   5   5      962.76     1023.73     39.44 o 
   3   5   5       25.50       34.00      7.29 o 
   4   5   5      161.87      144.82     23.79 o 
   5   5   5        5.50       14.73      4.99 o 
   6   5   5       45.21       35.74     12.93 o 
   7   5   5        0.92       15.54      4.65 o 
   8   5   5       40.51       35.21      7.81 o 
  -5   6   5       21.88       33.15     15.08 o 
  -4   6   5      104.66       76.00     26.23 o 
  -3   6   5       86.72       74.05     26.89 o 
  -2   6   5       47.41       69.59     24.15 o 
  -1   6   5        0.64       41.42     16.47 o 
   0   6   5       16.41       22.72     11.43 o 
   1   6   5        3.96       30.18      7.70 o 
   2   6   5       53.66       45.58      8.69 o 
   3   6   5       38.50       22.55      5.54 o 
   4   6   5        6.51       17.75      6.95 o 
 -12   0   6        3.75       19.74      8.68 o 
 -10   0   6     1824.67     1882.96     76.79 o 
  -8   0   6      292.64      275.57     20.95 o 
  -6   0   6        7.16       21.97     16.05 o 
  -4   0   6      413.69      425.39     10.25 o 
  -2   0   6     1105.41     1017.83     19.74 o 
   0   0   6      773.22      827.92      8.90 o 
   2   0   6     1762.42     1731.19     31.64 o 
   4   0   6      597.60      605.20     32.87 o 
   6   0   6      580.20      604.40     41.79 o 
   8   0   6     1000.91     1094.31    137.92 o 
  10   0   6      214.69      259.99     45.73 o 
  12   0   6        5.00       22.17      8.65 o 
 -13   1   6        9.00       17.67      5.62 o 
 -12   1   6       56.81       52.08      9.14 o 
 -11   1   6        0.06       18.04      5.34 o 
 -10   1   6      515.13      530.18     20.09 o 
  -9   1   6      227.36      293.14     21.07 o 
  -8   1   6      443.00      402.12     20.12 o 
  -7   1   6       26.77       35.02      6.90 o 
  -6   1   6      743.79      891.22     14.99 o 
  -5   1   6       88.68       68.74      4.13 o 
  -4   1   6      189.09      281.94     10.20 o 
  -3   1   6      101.20       93.87      2.60 o 
  -2   1   6     5001.81     4831.60     44.88 o 
  -1   1   6     2745.44     2694.56     22.71 o 
   0   1   6     4036.52     3987.01     27.79 o 
   1   1   6     1133.05     1108.32     14.19 o 
   2   1   6      790.09      642.32     13.56 o 
   3   1   6      510.54      519.84      9.88 o 
   4   1   6        1.25        7.34      1.90 o 
   5   1   6      112.85      147.99      7.27 o 
   6   1   6      290.15      262.09     15.81 o 
   7   1   6        0.07       12.40      4.66 o 
   8   1   6     1063.97     1085.65     47.39 o 
   9   1   6      181.76      198.77     13.12 o 
  10   1   6      223.92      227.51     27.86 o 
  11   1   6       35.76       43.22     13.85 o 
  12   1   6       50.79       42.75      9.36 o 
 -13   2   6       26.97       29.50     15.12 o 
 -12   2   6      162.48      168.70     19.76 o 
 -11   2   6       88.29      104.30     13.38 o 
 -10   2   6      148.40      137.78     13.73 o 
  -9   2   6      649.19      686.12     27.23 o 
  -8   2   6      636.24      627.02     39.18 o 
  -7   2   6       15.39       12.57      6.91 o 
  -6   2   6      327.23      301.25     12.41 o 
  -5   2   6        1.90        8.34      2.32 o 
  -4   2   6     1416.36     1326.75     22.75 o 
  -3   2   6      998.32      916.05     12.70 o 
  -2   2   6       70.22       81.59      6.57 o 
  -1   2   6      325.31      273.04      7.67 o 
   0   2   6       11.86       13.06      1.52 o 
   1   2   6      387.11      381.78      5.36 o 
   2   2   6       99.93      109.31      6.58 o 
   3   2   6      247.47      203.68     13.14 o 
   4   2   6      119.81      133.93      5.93 o 
   5   2   6       45.89       36.23      4.51 o 
   6   2   6       15.17       18.34      4.29 o 
   7   2   6       72.48       66.29     11.48 o 
   8   2   6      220.01      211.00     18.54 o 
   9   2   6       11.47       14.69      6.19 o 
  10   2   6       28.43       24.21     11.87 o 
  11   2   6       13.45       25.19      9.25 o 
 -12   3   6        0.24       18.05      7.45 o 
 -11   3   6        5.18       15.26     41.27 o 
 -10   3   6        0.02       23.97      8.48 o 
  -9   3   6        1.56       22.00      9.45 o 
  -8   3   6      171.45      189.31     24.11 o 
  -7   3   6      314.88      320.20     17.54 o 
  -6   3   6     1316.21     1245.04     35.85 o 
  -5   3   6     1642.70     1651.72     56.79 o 
  -4   3   6      618.57      638.68     21.27 o 
  -3   3   6        1.73        5.39      2.07 o 
  -2   3   6      181.73      174.38      4.65 o 
  -1   3   6       58.49       41.32      3.16 o 
   0   3   6       36.42       28.47      2.65 o 
   1   3   6      753.85      769.97     19.17 o 
   2   3   6      478.29      424.85     12.54 o 
   3   3   6      113.23      103.45     10.88 o 
   4   3   6     1432.32     1445.13     45.69 o 
   5   3   6      573.62      577.53     21.53 o 
   6   3   6     1416.06     1367.79     51.46 o 
   7   3   6       82.10       75.63      9.99 o 
   8   3   6       15.29       31.05      7.86 o 
   9   3   6        0.41       15.89      5.85 o 
  10   3   6        4.43       15.80      8.55 o 
  11   3   6        9.57       31.48      7.99 o 
 -11   4   6        0.55        8.39      6.26 o 
 -10   4   6       14.07        9.61      5.27 o 
  -9   4   6        1.23       23.94     18.10 o 
  -8   4   6        0.03       18.00      9.35 o 
  -7   4   6      597.86      549.10     21.14 o 
  -6   4   6        9.20       23.50      4.56 o 
  -5   4   6      862.85      795.08     34.57 o 
  -4   4   6      109.75       91.03      6.05 o 
  -3   4   6      791.57      757.18     18.15 o 
  -2   4   6     1179.60     1102.11     34.92 o 
  -1   4   6       63.09       61.60      5.21 o 
   0   4   6       69.67       76.93      4.70 o 
   1   4   6      471.07      490.61     16.04 o 
   2   4   6      307.28      369.78     28.93 o 
   3   4   6     2397.65     2511.01     87.67 o 
   4   4   6       30.16       39.04     18.74 o 
   5   4   6      942.53     1048.99     44.16 o 
   6   4   6       71.62       96.62     14.45 o 
   7   4   6        5.35       27.21      7.95 o 
   8   4   6        0.30       19.12     18.52 o 
   9   4   6       52.53       48.56     12.29 o 
  -9   5   6       52.13       75.35     22.11 o 
  -8   5   6       29.54       10.95     19.11 o 
  -7   5   6       87.12       76.85     40.68 o 
  -6   5   6        9.26       29.20     16.83 o 
  -5   5   6      131.61      140.26     40.97 o 
  -4   5   6       52.30       46.88     15.86 o 
  -3   5   6       58.27       40.51      7.56 o 
  -2   5   6      250.31      259.06     15.02 o 
  -1   5   6       69.26       66.02      9.82 o 
   0   5   6        7.43       18.48      5.24 o 
   1   5   6        0.49       15.48      4.66 o 
   2   5   6       90.53      108.34     14.80 o 
   3   5   6       65.46       52.91      8.84 o 
   4   5   6       73.20       48.77     10.50 o 
   5   5   6       34.51       37.79     12.46 o 
   6   5   6      232.85      170.12     41.74 o 
   7   5   6      142.22      122.77     14.27 o 
  -5   6   6      171.29      165.90     28.67 o 
  -4   6   6       24.21       41.73     16.03 o 
  -3   6   6      841.90      938.13     73.00 o 
  -2   6   6      209.59      188.11     21.97 o 
  -1   6   6      551.44      522.06     29.96 o 
   0   6   6        6.85       12.58      9.46 o 
   1   6   6        0.44       14.52     15.75 o 
   2   6   6        7.87       22.51      6.49 o 
   3   6   6       25.02       43.46     15.58 o 
   4   6   6        0.15       16.22     16.01 o 
 -13   0   7        2.80        7.05      7.31 o 
 -11   0   7       85.36       81.04     16.82 o 
  -9   0   7      401.18      386.16     39.06 o 
  -7   0   7     1132.11     1247.44     48.90 o 
  -5   0   7       60.22       68.30     12.21 o 
  -3   0   7     1006.68      798.73     47.91 o 
  -1   0   7    18618.04    19443.94    136.02 o 
   1   0   7     1395.98     1369.13     17.68 o 
   3   0   7      675.41      737.08     33.77 o 
   5   0   7        1.80        1.37      4.38 o 
   7   0   7      177.68      132.21     23.79 o 
   9   0   7       88.66      120.38     19.05 o 
  11   0   7        0.20       22.31      8.35 o 
 -13   1   7      164.25      177.64     20.98 o 
 -12   1   7       83.83       34.54     14.51 o 
 -11   1   7      456.81      456.92     21.37 o 
 -10   1   7      508.60      479.05     18.25 o 
  -9   1   7     1349.54     1351.56     44.51 o 
  -8   1   7      169.60      160.10     11.31 o 
  -7   1   7      142.59      141.36      7.23 o 
  -6   1   7      300.10      279.78     12.51 o 
  -5   1   7       62.83       59.95      5.54 o 
  -4   1   7      227.67      220.85      9.63 o 
  -3   1   7      770.71      783.95      8.31 o 
  -2   1   7     1047.17     1130.75     10.06 o 
  -1   1   7       22.53       16.70      2.62 o 
   0   1   7     1847.94     1931.41     14.92 o 
   1   1   7       88.94       73.35      5.86 o 
   2   1   7      291.29      279.52      6.16 o 
   3   1   7        3.48        8.05      3.28 o 
   4   1   7      632.15      568.63     13.46 o 
   5   1   7      293.65      293.00     12.15 o 
   6   1   7       22.20       16.53      4.96 o 
   7   1   7      590.31      533.98     22.93 o 
   8   1   7        0.00        8.28      7.86 o 
   9   1   7      990.04      878.21     38.33 o 
  10   1   7      281.36      235.17     25.37 o 
  11   1   7      164.53      147.02     15.19 o 
  12   1   7       10.09       25.54      6.54 o 
 -13   2   7       48.57       39.68      7.82 o 
 -12   2   7        0.59        9.60      6.68 o 
 -11   2   7      142.55      139.44      9.62 o 
 -10   2   7      190.54      211.55     30.83 o 
  -9   2   7      330.12      311.22     21.31 o 
  -8   2   7        0.66       14.12      7.92 o 
  -7   2   7      949.02      953.96     27.83 o 
  -6   2   7       53.98       72.76     12.80 o 
  -5   2   7      462.51      431.82     24.77 o 
  -4   2   7       17.78       32.88      9.44 o 
  -3   2   7     3117.31     3278.78     87.04 o 
  -2   2   7      165.95      144.37     14.51 o 
  -1   2   7    11487.57    12348.93    113.91 o 
   0   2   7      122.33      163.73      6.61 o 
   1   2   7     8639.75     9155.14     58.60 o 
   2   2   7       24.02       25.39      4.97 o 
   3   2   7     1396.89     1353.33     20.32 o 
   4   2   7       81.69       73.42      5.87 o 
   5   2   7      529.34      520.23     16.70 o 
   6   2   7       77.11       61.18      7.12 o 
   7   2   7     1058.54      966.52     40.32 o 
   8   2   7      218.51      183.17     30.42 o 
   9   2   7      824.20      765.31     38.53 o 
  10   2   7       10.60       25.19      6.33 o 
  11   2   7       39.06       33.75      7.41 o 
 -12   3   7       73.40       44.43     23.61 o 
 -11   3   7      383.72      319.54     62.83 o 
 -10   3   7       92.07       61.45     13.43 o 
  -9   3   7      143.61      128.59     14.09 o 
  -8   3   7       60.73       35.18     11.97 o 
  -7   3   7      135.68      107.87      8.11 o 
  -6   3   7     1018.60     1037.10     27.42 o 
  -5   3   7       92.38       75.47     13.95 o 
  -4   3   7      368.76      335.25     14.89 o 
  -3   3   7      752.84      686.81     16.24 o 
  -2   3   7      154.85      150.76      5.66 o 
  -1   3   7      300.31      292.93      5.80 o 
   0   3   7       56.69       55.59      3.91 o 
   1   3   7      543.90      549.71     12.74 o 
   2   3   7      418.89      383.12     15.00 o 
   3   3   7       34.56       35.08      7.11 o 
   4   3   7      532.33      555.64     22.65 o 
   5   3   7      127.36      110.64      9.09 o 
   6   3   7      382.81      354.86     16.07 o 
   7   3   7      216.16      227.72     17.08 o 
   8   3   7      255.65      259.76     16.19 o 
   9   3   7      313.42      243.85     27.31 o 
  10   3   7      240.87      241.30     25.07 o 
 -10   4   7       81.15      117.46     35.93 o 
  -9   4   7       87.99       65.17     12.01 o 
  -8   4   7        0.41       17.18     15.62 o 
  -7   4   7      110.27      155.53     22.42 o 
  -6   4   7        3.62       11.36      9.94 o 
  -5   4   7       67.33       51.84     12.59 o 
  -4   4   7      384.43      378.80     21.41 o 
  -3   4   7        0.34       10.36      4.63 o 
  -2   4   7       51.91       44.81      5.16 o 
  -1   4   7       45.17       39.58      4.32 o 
   0   4   7        3.22        3.13      4.41 o 
   1   4   7      117.31      134.23     19.50 o 
   2   4   7        4.53       17.15      6.16 o 
   3   4   7       15.43       15.93      7.81 o 
   4   4   7       95.93       97.61     11.03 o 
   5   4   7       36.66       30.66     11.23 o 
   6   4   7      273.31      273.76     14.88 o 
   7   4   7        5.28       13.96      4.42 o 
   8   4   7        8.83       24.24      7.85 o 
   9   4   7        0.04       12.21      9.60 o 
  -8   5   7        0.14       12.24     23.88 o 
  -7   5   7      160.07      101.66     17.51 o 
  -6   5   7        8.53       20.88      5.41 o 
  -5   5   7        1.71       12.23      5.33 o 
  -4   5   7       22.77       19.07      7.50 o 
  -3   5   7      585.84      617.25     17.14 o 
  -2   5   7        5.54       17.29      4.29 o 
  -1   5   7        0.14       19.98      8.35 o 
   0   5   7      642.56      614.78     24.73 o 
   1   5   7      266.04      282.98     11.76 o 
   2   5   7      115.34      124.30     16.89 o 
   3   5   7        1.15       12.97      8.75 o 
   4   5   7       63.10       97.40     14.80 o 
   5   5   7      181.71      189.43     20.91 o 
   6   5   7        0.51       22.55      9.11 o 
   7   5   7       18.88       40.21     12.15 o 
  -5   6   7       44.86       41.55     10.46 o 
  -4   6   7      255.31      288.21     45.10 o 
  -3   6   7       14.49       34.97     13.68 o 
  -2   6   7      153.70      210.12     24.45 o 
  -1   6   7       12.44       18.17      6.37 o 
   0   6   7      197.27      250.18     17.98 o 
   1   6   7       72.40       40.73     35.92 o 
   2   6   7      194.70      155.18     24.12 o 
   3   6   7       33.12       22.72      6.77 o 
   4   6   7       18.54       33.26      8.23 o 
 -12   0   8      144.47      214.66     14.73 o 
 -10   0   8      156.53      171.47     26.61 o 
  -8   0   8       82.30       70.36      7.27 o 
  -6   0   8      302.61      271.95      7.81 o 
  -4   0   8     2269.15     2378.67     47.04 o 
  -2   0   8     1122.44     1079.77     12.09 o 
   0   0   8     7757.40     8068.15     73.00 o 
   2   0   8       16.46       24.54      5.85 o 
   4   0   8     2837.27     3046.68     93.79 o 
   6   0   8     1343.68     1254.26     51.42 o 
   8   0   8      589.39      586.35     36.71 o 
  10   0   8      269.53      216.50     33.06 o 
  12   0   8        2.77        6.67     12.30 o 
 -13   1   8      127.35      128.48     21.20 o 
 -12   1   8      109.53      111.88     12.72 o 
 -11   1   8        0.92       28.54     14.24 o 
 -10   1   8      266.39      264.80     12.25 o 
  -9   1   8      224.94      199.95     19.56 o 
  -8   1   8      473.86      466.74     25.72 o 
  -7   1   8        0.26        5.78      4.58 o 
  -6   1   8      144.41      144.92     10.96 o 
  -5   1   8     2424.71     2495.33     78.31 o 
  -4   1   8        1.39        6.72      3.63 o 
  -3   1   8       23.82       13.80      3.06 o 
  -2   1   8      186.50      151.14      6.48 o 
  -1   1   8     2597.05     2510.74     14.75 o 
   0   1   8     1302.98     1121.66     14.66 o 
   1   1   8       86.25       87.77      5.89 o 
   2   1   8      621.79      561.97     13.83 o 
   3   1   8      893.36      872.05     22.40 o 
   4   1   8      183.71      156.06     10.04 o 
   5   1   8       42.05       52.35      7.03 o 
   6   1   8      262.30      299.34     16.44 o 
   7   1   8      167.25      122.89     15.96 o 
   8   1   8       33.76       29.45      6.62 o 
   9   1   8       48.22       25.13      7.74 o 
  10   1   8       91.13       90.91     18.99 o 
  11   1   8        0.08       34.42     17.07 o 
 -13   2   8        0.54       19.18     10.23 o 
 -12   2   8       27.53       29.25      5.63 o 
 -11   2   8       56.55       52.84      7.46 o 
 -10   2   8      101.31       96.02     12.76 o 
  -9   2   8       14.28       14.70      5.34 o 
  -8   2   8       33.73       25.26      7.63 o 
  -7   2   8      470.78      448.85     21.23 o 
  -6   2   8       13.85       12.88      2.61 o 
  -5   2   8      550.97      507.41     11.85 o 
  -4   2   8      348.97      358.09     14.39 o 
  -3   2   8      151.34      151.85     10.37 o 
  -2   2   8      615.19      601.08     19.85 o 
  -1   2   8       27.06       34.94      2.35 o 
   0   2   8      444.09      463.58      9.56 o 
   1   2   8      262.02      231.84      5.36 o 
   2   2   8      266.69      251.36      5.30 o 
   3   2   8      687.76      653.54     13.03 o 
   4   2   8      791.34      737.66     23.12 o 
   5   2   8      162.58      152.03      8.69 o 
   6   2   8       38.79       40.77      8.61 o 
   7   2   8      135.06       87.98     14.51 o 
   8   2   8        3.50       25.06      5.38 o 
   9   2   8       81.47       86.59     21.44 o 
  10   2   8        0.42       29.47     10.12 o 
  11   2   8       52.47       47.21     10.14 o 
 -12   3   8       21.05       52.44     13.37 o 
 -11   3   8        6.94       23.47     14.31 o 
 -10   3   8       26.33       29.28     19.51 o 
  -9   3   8      196.48      201.86     24.86 o 
  -8   3   8      327.03      297.72     19.08 o 
  -7   3   8     1275.43     1281.61     62.29 o 
  -6   3   8     1544.57     1531.24     51.22 o 
  -5   3   8        1.81       11.83     11.83 o 
  -4   3   8     1796.65     1803.20     58.41 o 
  -3   3   8       71.93       63.88     10.35 o 
  -2   3   8      432.98      442.86     13.52 o 
  -1   3   8      200.66      206.97      6.45 o 
   0   3   8      217.51      228.89      5.43 o 
   1   3   8      256.52      292.09     16.19 o 
   2   3   8      118.30      107.99     13.91 o 
   3   3   8      756.50      683.32     34.24 o 
   4   3   8     2957.57     2754.36    123.29 o 
   5   3   8     1187.96     1094.51     34.39 o 
   6   3   8     1476.44     1466.86     86.01 o 
   7   3   8      107.82       82.90     12.06 o 
   8   3   8      115.50      115.38     14.42 o 
   9   3   8       78.76       55.71     11.03 o 
  10   3   8        1.10       32.60     10.66 o 
 -10   4   8        0.94       28.14     19.11 o 
  -9   4   8        5.57       14.87     22.92 o 
  -8   4   8      228.72      183.40     26.88 o 
  -7   4   8      165.38      126.19     18.09 o 
  -6   4   8       22.89       38.02     33.24 o 
  -5   4   8     3302.89     3407.84    173.96 o 
  -4   4   8     2056.84     2047.92     72.92 o 
  -3   4   8     2878.34     2626.53    108.22 o 
  -2   4   8       99.41       97.07      6.96 o 
  -1   4   8       65.99       54.99      6.04 o 
   0   4   8      151.63      157.02     11.41 o 
   1   4   8      239.90      228.51     18.61 o 
   2   4   8      991.37     1008.66     37.22 o 
   3   4   8     2263.37     2259.92     69.55 o 
   4   4   8       52.27       77.41     13.69 o 
   5   4   8     1148.05     1311.82     53.62 o 
   6   4   8       18.34       22.85      5.78 o 
   7   4   8      129.70       95.79     23.49 o 
   8   4   8        0.07       16.29      5.86 o 
   9   4   8        0.20       27.03      9.20 o 
  -8   5   8      186.59      257.25     97.30 o 
  -7   5   8       57.93       49.88     17.58 o 
  -6   5   8       32.47       42.19     18.15 o 
  -5   5   8      124.60      120.32     17.72 o 
  -4   5   8        3.80       19.13     13.00 o 
  -3   5   8        0.00        4.59      7.01 o 
  -2   5   8      144.23      202.67     44.76 o 
  -1   5   8       11.17       11.97      4.87 o 
   0   5   8        1.21       25.43      6.48 o 
   1   5   8        0.06        9.19      8.35 o 
   2   5   8       84.96       91.18     13.48 o 
   3   5   8        3.12       30.17     14.51 o 
   4   5   8        3.77       14.63     10.13 o 
   5   5   8      288.81      269.37     29.42 o 
   6   5   8       16.57       42.27     10.55 o 
   7   5   8       26.70       41.35      8.37 o 
  -5   6   8       89.28      112.12     22.72 o 
  -4   6   8        5.31       20.87     10.21 o 
  -3   6   8      123.16      143.80     25.42 o 
  -2   6   8       91.20       84.94     20.03 o 
  -1   6   8       31.69       24.25      8.12 o 
   0   6   8       76.09       67.16     20.65 o 
   1   6   8      272.87      275.40     27.30 o 
   2   6   8       18.92       37.97     37.15 o 
   3   6   8      117.83      129.88     13.97 o 
 -13   0   9       37.22       58.41     14.71 o 
 -11   0   9       20.25       49.76     28.62 o 
  -9   0   9       33.28       10.93      5.83 o 
  -7   0   9       35.31       13.41      6.30 o 
  -5   0   9       28.16       22.15      3.79 o 
  -3   0   9        3.38        8.91      4.12 o 
  -1   0   9       50.71       65.50      5.75 o 
   1   0   9      338.74      252.15     16.14 o 
   3   0   9      231.87      161.78     13.12 o 
   5   0   9        6.89       10.37      6.59 o 
   7   0   9       23.39        7.29     17.40 o 
   9   0   9       32.05       41.94     12.16 o 
  11   0   9        2.18       27.39     18.13 o 
 -13   1   9       36.02       36.97      7.94 o 
 -12   1   9      196.83      188.32     17.32 o 
 -11   1   9      731.11      794.80     44.77 o 
 -10   1   9      237.10      186.29     14.47 o 
  -9   1   9      225.65      235.08     14.59 o 
  -8   1   9      427.93      451.46     17.88 o 
  -7   1   9       49.40       50.35      9.14 o 
  -6   1   9     1511.25     1443.93     24.62 o 
  -5   1   9      216.13      220.05      6.86 o 
  -4   1   9     1145.21     1134.42     14.99 o 
  -3   1   9       16.92       19.96      4.55 o 
  -2   1   9     4667.20     4759.90     37.78 o 
  -1   1   9       28.72       35.10      2.17 o 
   0   1   9     5771.10     6255.89     47.75 o 
   1   1   9     1998.20     2051.86     21.24 o 
   2   1   9      361.27      352.28     12.97 o 
   3   1   9       29.89       23.09      3.07 o 
   4   1   9        4.21       13.81      2.99 o 
   5   1   9      185.49      218.89     12.40 o 
   6   1   9       24.66       17.86      4.55 o 
   7   1   9      568.83      542.18     23.28 o 
   8   1   9      771.26      660.19     40.77 o 
   9   1   9      416.28      349.39     35.89 o 
  10   1   9       10.73       14.72      5.53 o 
  11   1   9       60.18       42.88     15.70 o 
 -13   2   9       33.78       34.89     28.28 o 
 -12   2   9       48.10       40.54     11.92 o 
 -11   2   9      573.43      575.46     39.43 o 
 -10   2   9       10.92       22.54     16.88 o 
  -9   2   9     2161.66     2237.12     60.60 o 
  -8   2   9       29.33       15.08      5.17 o 
  -7   2   9      510.52      470.32     19.12 o 
  -6   2   9       26.32       31.26      8.37 o 
  -5   2   9       65.36       65.11      7.77 o 
  -4   2   9      256.66      262.43      9.39 o 
  -3   2   9     2621.37     2669.23     40.50 o 
  -2   2   9     1208.21     1258.30     19.52 o 
  -1   2   9    15262.48    15517.90    848.91 o 
   0   2   9      199.57      186.15     10.04 o 
   1   2   9     2218.19     2373.36     48.29 o 
   2   2   9     1504.88     1473.29     24.28 o 
   3   2   9      306.96      301.04     10.59 o 
   4   2   9      321.50      317.46     13.02 o 
   5   2   9      269.03      248.56     14.86 o 
   6   2   9       10.72       16.83      8.25 o 
   7   2   9     1292.23     1191.61     42.04 o 
   8   2   9        0.01       20.34      6.27 o 
   9   2   9       78.26       55.59      8.70 o 
  10   2   9       55.21       66.28     13.88 o 
  11   2   9       16.06       28.12      6.41 o 
 -12   3   9       63.33       82.74     15.09 o 
 -11   3   9       40.12       56.58     32.85 o 
 -10   3   9      263.46      293.77     23.29 o 
  -9   3   9      241.03      244.34     18.28 o 
  -8   3   9      965.35      965.10     39.78 o 
  -7   3   9        5.86       12.05      5.12 o 
  -6   3   9      621.67      626.15     43.06 o 
  -5   3   9       71.17       53.43      6.14 o 
  -4   3   9      381.32      358.98     23.84 o 
  -3   3   9      125.49      141.92      8.31 o 
  -2   3   9      405.68      367.99     10.06 o 
  -1   3   9      420.61      413.60     11.19 o 
   0   3   9     2521.89     2608.55     61.84 o 
   1   3   9        8.82       27.67      9.02 o 
   2   3   9      445.78      439.55     18.77 o 
   3   3   9       29.16       34.43     13.88 o 
   4   3   9      664.82      602.96     17.89 o 
   5   3   9      645.38      609.19     45.13 o 
   6   3   9      791.93      833.87     33.75 o 
   7   3   9       79.82       74.23     11.36 o 
   8   3   9      440.98      429.23     31.48 o 
   9   3   9      120.96      137.05     27.16 o 
  10   3   9        6.50       17.82     10.44 o 
 -10   4   9       17.53       48.06     21.69 o 
  -9   4   9        2.37        9.31     15.74 o 
  -8   4   9        8.77       21.76      5.04 o 
  -7   4   9       12.87       11.67      6.03 o 
  -6   4   9       76.98      105.50     16.68 o 
  -5   4   9       26.16       47.27     18.04 o 
  -4   4   9      209.30      204.12     22.78 o 
  -3   4   9      335.96      273.50     17.62 o 
  -2   4   9      137.43      114.13      6.56 o 
  -1   4   9       15.45       11.98      3.19 o 
   0   4   9       30.93       22.24      7.59 o 
   1   4   9       12.20       12.76     10.38 o 
   2   4   9       96.02       88.16     10.00 o 
   3   4   9       26.38       30.02      7.40 o 
   4   4   9      258.32      261.00     19.12 o 
   5   4   9       69.89       71.20     11.48 o 
   6   4   9      271.29      296.68     28.93 o 
   7   4   9        0.40       24.96      8.20 o 
   8   4   9      168.32      174.15     20.49 o 
  -8   5   9       12.44       54.35     40.54 o 
  -7   5   9        0.00       16.01      4.99 o 
  -6   5   9       50.04       48.78     10.49 o 
  -5   5   9       51.44       42.30     10.05 o 
  -4   5   9      110.02      143.64     17.51 o 
  -3   5   9        3.89       18.10      4.51 o 
  -2   5   9      777.09      815.99     30.02 o 
  -1   5   9        9.99       12.93      6.74 o 
   0   5   9      157.67      172.46      9.86 o 
   1   5   9        8.42       15.73      4.57 o 
   2   5   9      380.04      468.98     25.15 o 
   3   5   9       29.62       39.59      8.05 o 
   4   5   9       21.54       29.47      7.62 o 
   5   5   9       65.34       76.58     32.89 o 
   6   5   9       27.05       22.27     18.10 o 
  -4   6   9       39.63       26.12     13.39 o 
  -3   6   9      194.10      152.33     18.04 o 
  -2   6   9       44.77       31.93     16.47 o 
  -1   6   9       35.94       24.69     21.44 o 
   0   6   9        0.37       35.03     13.13 o 
   1   6   9       34.75       41.66     11.42 o 
   2   6   9        6.73       24.10     14.77 o 
   3   6   9       56.89       58.49     15.94 o 
 -12   0  10       88.84       88.07     15.73 o 
 -10   0  10      780.75      773.03     32.14 o 
  -8   0  10      109.55      110.56     20.85 o 
  -6   0  10      159.08      185.28      6.68 o 
  -4   0  10       43.27       35.78      3.54 o 
  -2   0  10        1.48        7.79      1.96 o 
   0   0  10       27.72       15.61      3.10 o 
   2   0  10      247.29      234.67     11.02 o 
   4   0  10     1187.80     1250.38     42.85 o 
   6   0  10       36.09       28.93      8.07 o 
   8   0  10      938.98     1015.67     51.35 o 
  10   0  10      455.51      454.47     57.93 o 
 -13   1  10        2.69       23.97      4.98 o 
 -12   1  10       51.53       66.98     10.54 o 
 -11   1  10       13.02       14.74      5.13 o 
 -10   1  10      624.27      603.43     24.31 o 
  -9   1  10       30.46       26.98      6.14 o 
  -8   1  10      355.25      355.12     23.54 o 
  -7   1  10       66.63       65.95      4.82 o 
  -6   1  10       81.46       71.72      7.84 o 
  -5   1  10       49.38       57.52      5.15 o 
  -4   1  10     1306.32     1230.73     21.68 o 
  -3   1  10      372.55      327.49      5.42 o 
  -2   1  10     3912.68     3849.53     51.30 o 
  -1   1  10     3383.30     3465.41     25.80 o 
   0   1  10     3439.67     3533.26     32.56 o 
   1   1  10       20.40       32.03      2.75 o 
   2   1  10      402.35      390.93      8.93 o 
   3   1  10     1068.54     1020.09     26.83 o 
   4   1  10      231.19      260.86      7.97 o 
   5   1  10        0.29        3.71      3.69 o 
   6   1  10      369.31      432.06     33.61 o 
   7   1  10      124.50       99.01     16.40 o 
   8   1  10      114.99       88.99     10.80 o 
   9   1  10       16.12       38.50     11.16 o 
  10   1  10        8.63       19.28      9.57 o 
  11   1  10       71.19       63.81     20.07 o 
 -12   2  10       21.53       36.16     26.28 o 
 -11   2  10        1.27       10.09      5.01 o 
 -10   2  10       22.14        6.08      3.59 o 
  -9   2  10        6.95       24.71      7.55 o 
  -8   2  10        6.39        9.71      4.64 o 
  -7   2  10        0.51        8.89      5.50 o 
  -6   2  10        7.76       12.38      5.67 o 
  -5   2  10      395.79      319.84     15.57 o 
  -4   2  10      305.50      351.36     17.62 o 
  -3   2  10      489.70      422.21     18.10 o 
  -2   2  10      187.66      181.84      9.22 o 
  -1   2  10     1005.25      999.62     22.02 o 
   0   2  10      571.52      591.77     10.67 o 
   1   2  10      233.55      288.14      7.76 o 
   2   2  10      390.31      375.86     15.29 o 
   3   2  10       28.00       39.33      6.74 o 
   4   2  10       89.54       69.17      8.08 o 
   5   2  10       11.11       10.10      3.67 o 
   6   2  10     2183.64     2100.07     70.56 o 
   7   2  10       78.21       71.44      8.77 o 
   8   2  10      856.64      701.14     52.79 o 
   9   2  10       25.77       22.10      5.09 o 
  10   2  10      216.51      195.02     14.53 o 
 -12   3  10        8.06       23.28      8.82 o 
 -11   3  10        0.38       21.70     10.73 o 
 -10   3  10       21.21       23.17      5.83 o 
  -9   3  10       45.79       51.33     12.46 o 
  -8   3  10      985.87     1066.07     42.70 o 
  -7   3  10      189.81      174.97     15.90 o 
  -6   3  10     1171.14     1170.49     48.88 o 
  -5   3  10       72.23       86.51     10.23 o 
  -4   3  10      512.61      484.99     16.41 o 
  -3   3  10      683.86      620.94     47.02 o 
  -2   3  10      666.64      618.31     17.87 o 
  -1   3  10      207.40      187.85     13.01 o 
   0   3  10      972.70      960.98     22.01 o 
   1   3  10      165.11      158.86      7.34 o 
   2   3  10     1047.78     1044.05     32.88 o 
   3   3  10      309.16      305.50     24.41 o 
   4   3  10      180.40      169.20      9.89 o 
   5   3  10      301.29      320.32     30.78 o 
   6   3  10      118.49       87.43      9.83 o 
   7   3  10        0.45       27.37     12.75 o 
   8   3  10      320.02      309.01     38.75 o 
   9   3  10        0.27       22.67      6.34 o 
 -10   4  10       22.19       29.70     37.33 o 
  -9   4  10       25.84       42.03     26.05 o 
  -8   4  10       19.38       18.23      9.12 o 
  -7   4  10      568.37      564.40     20.19 o 
  -6   4  10       63.89       78.86     10.89 o 
  -5   4  10     1062.57     1031.66     41.86 o 
  -4   4  10       35.55       44.13      8.52 o 
  -3   4  10       46.71       45.28      5.41 o 
  -2   4  10       53.50       48.50      6.78 o 
  -1   4  10       60.31       43.87      6.21 o 
   0   4  10      158.24      177.09     12.98 o 
   1   4  10      658.20      662.24     35.65 o 
   2   4  10       63.13       57.48     20.05 o 
   3   4  10       71.22       51.03      6.78 o 
   4   4  10      148.99      134.46     33.14 o 
   5   4  10        0.56       18.62      7.23 o 
   6   4  10       59.12       74.94     17.17 o 
   7   4  10        2.77       15.11     12.87 o 
   8   4  10        7.55       16.30      6.38 o 
  -8   5  10       36.75       42.32     41.59 o 
  -7   5  10       96.77      117.77     18.69 o 
  -6   5  10       68.90       56.10     10.64 o 
  -5   5  10       62.29       75.61     12.49 o 
  -4   5  10       58.32       47.21      7.54 o 
  -3   5  10      335.90      345.19     27.64 o 
  -2   5  10       38.70       35.48      9.36 o 
  -1   5  10      143.61      165.07     30.27 o 
   0   5  10       28.50       32.27      4.75 o 
   1   5  10       38.88       28.39      8.11 o 
   2   5  10       37.06       26.54     10.13 o 
   3   5  10      100.12      131.71     16.54 o 
   4   5  10       19.38       29.68      7.35 o 
   5   5  10       84.66       85.43     17.90 o 
   6   5  10       12.37       34.61      6.55 o 
  -4   6  10       19.31       19.44     11.79 o 
  -3   6  10        3.63       23.75      7.86 o 
  -2   6  10        1.73       16.85      6.91 o 
  -1   6  10       77.40      124.69     23.09 o 
   0   6  10       10.57       25.26      9.40 o 
   1   6  10      104.31       91.38     21.40 o 
   2   6  10        3.78       30.55      8.80 o 
 -13   0  11      161.99      190.98     29.05 o 
 -11   0  11      200.73      232.55     26.45 o 
  -9   0  11     1106.89     1154.47     51.83 o 
  -7   0  11      162.60      189.54     13.38 o 
  -5   0  11      626.91      649.89     13.65 o 
  -3   0  11     1426.91     1241.63     17.31 o 
  -1   0  11      570.39      461.46      9.65 o 
   1   0  11       11.93       12.90      3.29 o 
   3   0  11       37.76       39.04      8.64 o 
   5   0  11       50.24       69.31     14.56 o 
   7   0  11       14.52        3.47      7.62 o 
   9   0  11      354.27      369.91     75.54 o 
  11   0  11       49.26       59.28     16.10 o 
 -13   1  11        0.41       16.89      4.15 o 
 -12   1  11        0.14       26.01      5.54 o 
 -11   1  11        0.73       14.03      4.93 o 
 -10   1  11      114.05      114.08     10.62 o 
  -9   1  11       21.10       16.64      4.34 o 
  -8   1  11       25.12       19.32      5.22 o 
  -7   1  11      172.67      157.44     11.75 o 
  -6   1  11        0.02        5.23      2.12 o 
  -5   1  11       18.86       15.38      2.27 o 
  -4   1  11        4.53        6.19      1.49 o 
  -3   1  11      817.92      780.18     11.15 o 
  -2   1  11       14.18       21.91      2.07 o 
  -1   1  11     6330.28     6427.69     73.96 o 
   0   1  11        9.36        8.11      1.53 o 
   1   1  11      608.57      586.44     14.05 o 
   2   1  11      953.84     1061.53     18.77 o 
   3   1  11       56.54       64.19      7.64 o 
   4   1  11        6.46       40.50     10.52 o 
   5   1  11      215.64      204.90     17.10 o 
   6   1  11        0.37       21.87      5.13 o 
   7   1  11      286.05      321.64     15.30 o 
   8   1  11      308.10      310.61     14.47 o 
   9   1  11      150.88      166.91     21.93 o 
  10   1  11       16.52       29.90      6.71 o 
  11   1  11       33.92       61.06     10.73 o 
 -12   2  11        0.02        7.96      8.58 o 
 -11   2  11      876.47      967.68     78.99 o 
 -10   2  11       40.30       48.04      7.38 o 
  -9   2  11      887.34      888.20     33.54 o 
  -8   2  11       17.01        9.33      5.07 o 
  -7   2  11      932.95      904.31     28.84 o 
  -6   2  11      100.76      100.65     10.54 o 
  -5   2  11      569.48      535.80     18.96 o 
  -4   2  11       33.74       40.30      5.15 o 
  -3   2  11      818.19      831.24     19.43 o 
  -2   2  11       28.74       27.61      2.56 o 
  -1   2  11       26.37       45.18      3.94 o 
   0   2  11      942.00     1058.47     25.74 o 
   1   2  11        0.07        5.02      1.58 o 
   2   2  11        0.87        1.46      4.63 o 
   3   2  11     1267.07     1266.60     32.78 o 
   4   2  11     1035.14     1030.52     29.07 o 
   5   2  11      914.24      882.38     21.77 o 
   6   2  11      218.66      258.29     16.46 o 
   7   2  11      145.16      128.51     13.30 o 
   8   2  11        3.53       12.00      4.41 o 
   9   2  11       43.09       20.28      8.85 o 
  10   2  11        2.57        6.40     11.46 o 
 -11   3  11        0.03       19.60     33.93 o 
 -10   3  11       56.47       65.68     11.34 o 
  -9   3  11      309.72      263.81     17.33 o 
  -8   3  11       84.77       90.50     17.76 o 
  -7   3  11      355.05      373.28     19.07 o 
  -6   3  11     1115.52     1057.26     38.45 o 
  -5   3  11       15.28       20.41      9.29 o 
  -4   3  11     1879.23     1971.77     90.80 o 
  -3   3  11        4.49        7.43      6.72 o 
  -2   3  11      738.23      732.34     27.55 o 
  -1   3  11      835.23      808.54     34.18 o 
   0   3  11        0.28        8.52      2.39 o 
   1   3  11     1917.75     1866.52     86.65 o 
   2   3  11     1852.47     1765.71     40.02 o 
   3   3  11      552.89      540.53     13.96 o 
   4   3  11     1224.33     1172.11     44.27 o 
   5   3  11       67.11       81.96     13.87 o 
   6   3  11       61.83       57.19     13.53 o 
   7   3  11      201.75      215.30     18.47 o 
   8   3  11       32.46       26.72     12.53 o 
   9   3  11      153.76      121.86     29.48 o 
 -10   4  11       27.57       26.51     12.23 o 
  -9   4  11       26.60       27.78     49.20 o 
  -8   4  11       40.32       18.57      7.18 o 
  -7   4  11      259.87      235.15     15.67 o 
  -6   4  11       15.70       23.97     16.95 o 
  -5   4  11      109.58      112.93     13.33 o 
  -4   4  11        0.37       13.27      4.55 o 
  -3   4  11       84.61       55.09      6.37 o 
  -2   4  11      139.80      119.64      7.47 o 
  -1   4  11       83.72       78.22      4.80 o 
   0   4  11      579.98      562.64     40.33 o 
   1   4  11        7.44       16.60      5.64 o 
   2   4  11      336.72      319.62     14.43 o 
   3   4  11        6.45       15.81      5.55 o 
   4   4  11      294.88      320.61     16.36 o 
   5   4  11       39.34       27.64     11.28 o 
   6   4  11      255.61      279.07     17.73 o 
   7   4  11       21.04       22.59     11.99 o 
   8   4  11      169.42      171.42     35.64 o 
  -8   5  11      309.51      351.96     31.65 o 
  -7   5  11        2.38       34.20     16.20 o 
  -6   5  11      239.01      283.72     26.28 o 
  -5   5  11        0.51        5.83      3.88 o 
  -4   5  11      101.64      109.20     13.06 o 
  -3   5  11      114.73       86.94     15.56 o 
  -2   5  11       15.44       26.39      8.40 o 
  -1   5  11      119.39      100.35     24.19 o 
   0   5  11      447.03      518.85     27.21 o 
   1   5  11       91.55       81.27     12.29 o 
   2   5  11      480.93      435.25     29.61 o 
   3   5  11       76.35       85.33     12.30 o 
   4   5  11       65.18       67.29     13.79 o 
   5   5  11       49.60       45.89     10.31 o 
   6   5  11        0.04       19.20     13.53 o 
  -3   6  11      196.16      205.44     27.91 o 
  -2   6  11        2.59       20.36      7.28 o 
  -1   6  11        1.52        9.26      9.16 o 
   0   6  11       22.87       37.13      8.29 o 
   1   6  11        5.72        8.39      5.45 o 
 -12   0  12       36.13       34.66     12.14 o 
 -10   0  12      123.07      114.88     15.03 o 
  -8   0  12       35.51       30.44     10.94 o 
  -6   0  12      366.55      331.61     13.47 o 
  -4   0  12       39.82       24.02      3.38 o 
  -2   0  12      211.04      127.69      8.98 o 
   0   0  12      346.28      259.89     20.21 o 
   2   0  12       92.14       80.26     10.35 o 
   4   0  12      168.84      195.58     18.10 o 
   6   0  12     1421.84     1490.83    104.15 o 
   8   0  12      522.32      479.41     26.76 o 
  10   0  12      159.83      174.34     35.71 o 
 -13   1  12        5.10       23.52      4.70 o 
 -12   1  12       68.80       71.35      9.32 o 
 -11   1  12       20.35       15.89      8.02 o 
 -10   1  12      146.49      155.17     19.78 o 
  -9   1  12      198.25      200.02     13.96 o 
  -8   1  12      565.16      560.23     18.85 o 
  -7   1  12        1.00        9.65      2.71 o 
  -6   1  12      102.74      101.96      5.15 o 
  -5   1  12        0.01       11.86      4.67 o 
  -4   1  12       79.42       67.67      5.14 o 
  -3   1  12      174.67      212.79      6.77 o 
  -2   1  12     3937.24     4126.76     52.92 o 
  -1   1  12      147.00      136.19      7.07 o 
   0   1  12     1559.92     1677.64     30.50 o 
   1   1  12      150.51      150.89      8.19 o 
   2   1  12        0.28       19.53      3.07 o 
   3   1  12        1.71        7.76      3.13 o 
   4   1  12        0.10        3.48      2.74 o 
   5   1  12      217.67      190.02     14.82 o 
   6   1  12        0.02       10.97      5.18 o 
   7   1  12        4.00       18.50      8.74 o 
   8   1  12       30.20       32.76      7.34 o 
   9   1  12        1.71       21.61      5.77 o 
  10   1  12        9.68       26.97      8.04 o 
 -12   2  12       29.64       13.42      5.36 o 
 -11   2  12       13.51       22.76      9.92 o 
 -10   2  12       90.06       85.48     10.29 o 
  -9   2  12       38.06       43.87      9.29 o 
  -8   2  12      218.58      217.54     12.55 o 
  -7   2  12      787.69      751.06     22.62 o 
  -6   2  12      984.58      973.75     30.36 o 
  -5   2  12      406.00      457.80     16.79 o 
  -4   2  12      684.29      703.47     23.96 o 
  -3   2  12      165.79      156.61      4.61 o 
  -2   2  12        3.34       15.17      3.75 o 
  -1   2  12        0.69        7.76      1.82 o 
   0   2  12      673.11      647.59     15.56 o 
   1   2  12      110.67      101.27      7.71 o 
   2   2  12     1104.89     1102.31     27.81 o 
   3   2  12       13.22       10.49      8.09 o 
   4   2  12     2199.40     2110.09     44.84 o 
   5   2  12        0.20        6.82      3.19 o 
   6   2  12      240.53      241.50     23.37 o 
   7   2  12        0.09        7.65     10.17 o 
   8   2  12      161.23      165.28     16.38 o 
   9   2  12       36.62       46.83     14.07 o 
  10   2  12      110.86       75.14     15.39 o 
 -11   3  12        4.52        7.19      3.71 o 
 -10   3  12      160.64      224.07     26.73 o 
  -9   3  12       14.91       20.64      5.89 o 
  -8   3  12        3.04        8.56      7.45 o 
  -7   3  12      515.49      514.39     18.65 o 
  -6   3  12      206.78      212.18     14.71 o 
  -5   3  12     1900.51     1887.28     51.06 o 
  -4   3  12     1448.51     1470.07     40.26 o 
  -3   3  12        1.73       12.51      4.22 o 
  -2   3  12      894.75      870.90     32.72 o 
  -1   3  12      238.34      194.14      9.05 o 
   0   3  12      135.17      143.38      7.54 o 
   1   3  12      204.58      178.39      9.10 o 
   2   3  12      461.94      483.38     15.32 o 
   3   3  12     2226.35     2084.94     56.84 o 
   4   3  12       51.02       42.93      9.90 o 
   5   3  12      279.56      286.81     16.89 o 
   6   3  12      289.30      313.40     18.11 o 
   7   3  12       31.78       28.31      9.48 o 
   8   3  12        7.77       45.70      9.87 o 
   9   3  12       15.71       37.25      8.33 o 
 -10   4  12        4.28       14.95      4.45 o 
  -9   4  12       86.08       73.37     17.30 o 
  -8   4  12       80.98       89.33     13.78 o 
  -7   4  12      345.46      381.70     20.61 o 
  -6   4  12      143.59      167.08     27.88 o 
  -5   4  12      160.43      128.70     22.25 o 
  -4   4  12        0.23       17.80      4.72 o 
  -3   4  12      144.30      141.96     12.42 o 
  -2   4  12       52.36       58.80     10.22 o 
  -1   4  12      345.81      362.20     11.53 o 
   0   4  12        1.69       18.33     14.98 o 
   1   4  12       20.96       28.17      9.89 o 
   2   4  12       18.58       21.17      5.89 o 
   3   4  12       10.58       28.80      8.31 o 
   4   4  12       64.92       72.62     11.62 o 
   5   4  12       17.21       10.35      9.34 o 
   6   4  12      448.53      482.99     46.95 o 
   7   4  12      101.00       83.14     19.99 o 
  -8   5  12        6.24       16.12      6.80 o 
  -7   5  12       44.37       33.30      6.71 o 
  -6   5  12       20.58       23.13      5.41 o 
  -5   5  12      173.18      169.83     17.81 o 
  -4   5  12      194.30      214.68     14.32 o 
  -3   5  12      387.89      425.40     41.05 o 
  -2   5  12        9.17       22.08      8.78 o 
  -1   5  12       42.08       39.23      9.67 o 
   0   5  12        8.94       24.99      6.69 o 
   1   5  12      453.77      490.20     37.63 o 
   2   5  12       10.77       41.12     13.03 o 
   3   5  12      233.57      261.75     25.72 o 
   4   5  12        0.02       12.27      6.28 o 
   5   5  12       92.59      125.53     19.13 o 
  -2   6  12       35.47       52.51     25.23 o 
  -1   6  12       22.15       23.46     10.29 o 
   0   6  12       36.82       48.15     12.11 o 
 -13   0  13        0.05       13.12     10.88 o 
 -11   0  13     2028.55     2138.38     42.78 o 
  -9   0  13     1163.08     1148.73     45.18 o 
  -7   0  13        0.29       18.38      5.12 o 
  -5   0  13      191.52      208.32      7.60 o 
  -3   0  13      680.93      705.77     20.18 o 
  -1   0  13     3374.54     3333.60    120.69 o 
   1   0  13      178.27      198.33     11.85 o 
   3   0  13       22.41       23.38      9.97 o 
   5   0  13      194.39      210.51     26.11 o 
   7   0  13      159.64      172.32     19.93 o 
   9   0  13       38.45       57.95     14.59 o 
 -13   1  13        0.37        8.10      3.80 o 
 -12   1  13        0.76       13.44      7.48 o 
 -11   1  13      132.90      123.80     15.74 o 
 -10   1  13      106.65      121.87     13.74 o 
  -9   1  13      117.86      110.97     10.72 o 
  -8   1  13        2.17        4.51      2.49 o 
  -7   1  13       79.88       81.67      5.38 o 
  -6   1  13      186.86      199.94      8.68 o 
  -5   1  13      150.68      147.04     10.06 o 
  -4   1  13       60.37       43.70      4.96 o 
  -3   1  13     1195.68     1185.61     20.43 o 
  -2   1  13     1164.34     1290.20     22.25 o 
  -1   1  13     3914.67     3990.13     51.65 o 
   0   1  13       18.81       19.05      3.46 o 
   1   1  13      528.31      513.83     17.68 o 
   2   1  13        0.00        6.12      3.73 o 
   3   1  13       44.38       66.87      7.43 o 
   4   1  13      222.78      200.48     12.00 o 
   5   1  13      243.22      241.74     19.90 o 
   6   1  13       46.58       47.66      8.93 o 
   7   1  13     1188.89     1122.07     42.41 o 
   8   1  13       38.45       12.80      5.26 o 
   9   1  13      283.76      260.30     23.63 o 
  10   1  13       34.89       33.78      8.69 o 
 -12   2  13       14.57       16.47      5.98 o 
 -11   2  13      141.47      156.82     19.45 o 
 -10   2  13      111.43      101.52     17.51 o 
  -9   2  13      178.44      189.88     19.08 o 
  -8   2  13        4.61       11.09      5.53 o 
  -7   2  13      133.90      124.07      8.99 o 
  -6   2  13       59.48       52.75      8.39 o 
  -5   2  13      382.33      398.65     14.50 o 
  -4   2  13      449.06      451.06     16.47 o 
  -3   2  13       67.17       51.66      4.40 o 
  -2   2  13        5.67        9.55      2.33 o 
  -1   2  13        2.21       10.86      3.80 o 
   0   2  13      144.24      117.87      5.60 o 
   1   2  13      123.13      120.97      8.39 o 
   2   2  13      134.44      135.62      7.30 o 
   3   2  13      969.93      938.67     23.64 o 
   4   2  13       81.89       86.90      8.39 o 
   5   2  13      126.67      109.77      9.95 o 
   6   2  13      490.93      414.47     19.63 o 
   7   2  13        0.29        7.30      4.72 o 
   8   2  13       27.33       29.26      6.86 o 
   9   2  13      163.53      148.84     13.28 o 
 -11   3  13      140.19      121.75     12.16 o 
 -10   3  13        0.57       18.21      5.13 o 
  -9   3  13      198.84      185.66     12.22 o 
  -8   3  13       55.90       42.61     12.81 o 
  -7   3  13        7.75        7.72      5.00 o 
  -6   3  13      688.51      673.80     23.23 o 
  -5   3  13        0.14        5.08      2.78 o 
  -4   3  13      459.51      522.97     46.74 o 
  -3   3  13      130.43      124.74     10.97 o 
  -2   3  13       37.64       33.24      4.67 o 
  -1   3  13      372.62      325.93     36.43 o 
   0   3  13        4.50        3.23      2.33 o 
   1   3  13      511.99      526.94     13.47 o 
   2   3  13      145.79      145.61      7.94 o 
   3   3  13      189.90      184.11     10.23 o 
   4   3  13       52.45       39.76      6.60 o 
   5   3  13      625.57      633.01     25.28 o 
   6   3  13       89.61       98.19     15.27 o 
   7   3  13       91.02      102.59     15.36 o 
   8   3  13        3.42       11.71      7.05 o 
 -10   4  13       94.59      111.95     19.61 o 
  -9   4  13      203.26      234.94     14.30 o 
  -8   4  13       38.14       35.52      7.70 o 
  -7   4  13      273.92      295.02     17.88 o 
  -6   4  13       76.67       80.03     11.90 o 
  -5   4  13       34.91       58.18      8.64 o 
  -4   4  13      600.34      583.78     23.42 o 
  -3   4  13       78.64       66.29     11.03 o 
  -2   4  13     1082.37     1074.53     34.40 o 
  -1   4  13      212.85      211.70     14.50 o 
   0   4  13      143.11      133.25     14.11 o 
   1   4  13        0.00       13.79      4.46 o 
   2   4  13      127.40      118.02     15.68 o 
   3   4  13       44.95       32.92     19.73 o 
   4   4  13      518.65      518.30     35.82 o 
   5   4  13        2.34        5.45      5.03 o 
   6   4  13      108.53      135.81     20.53 o 
   7   4  13       21.57       21.17      5.26 o 
  -7   5  13       64.13       56.68     10.97 o 
  -6   5  13      190.06      171.45     25.27 o 
  -5   5  13        8.17        8.81      9.86 o 
  -4   5  13        2.79       21.61      6.70 o 
  -3   5  13       19.85       37.83     18.43 o 
  -2   5  13        4.67       21.70      9.67 o 
  -1   5  13        9.50       24.16     13.41 o 
   0   5  13        0.41       14.68      7.01 o 
   1   5  13       66.89       82.07     14.20 o 
   2   5  13      120.50      124.30     17.12 o 
   3   5  13      303.49      373.20     20.34 o 
   4   5  13        8.70       19.42     11.54 o 
   5   5  13       19.74       40.20      8.90 o 
 -12   0  14       61.18       83.16     19.30 o 
 -10   0  14     1146.65     1214.13     40.76 o 
  -8   0  14      554.14      516.55     25.06 o 
  -6   0  14      190.99      160.31     11.76 o 
  -4   0  14      818.39      823.85     19.59 o 
  -2   0  14     6363.41     6498.91    132.88 o 
   0   0  14     7799.36     8004.47    282.17 o 
   2   0  14      210.55      183.27     15.69 o 
   4   0  14      294.06      334.10     19.72 o 
   6   0  14      430.46      479.13     32.33 o 
   8   0  14      594.18      637.87     64.80 o 
  10   0  14      146.68      141.65     43.91 o 
 -13   1  14        4.31       22.34      9.27 o 
 -12   1  14      108.43       69.02     15.54 o 
 -11   1  14       86.67       92.30     10.06 o 
 -10   1  14      414.84      411.40     16.45 o 
  -9   1  14      377.18      388.63     22.52 o 
  -8   1  14      422.27      436.08     15.26 o 
  -7   1  14       96.62      102.09     12.40 o 
  -6   1  14      441.57      433.25     13.65 o 
  -5   1  14      120.00      107.32      5.25 o 
  -4   1  14      311.64      306.52     11.48 o 
  -3   1  14      461.28      478.96     13.68 o 
  -2   1  14      194.57      197.89      9.84 o 
  -1   1  14      235.52      261.19     11.12 o 
   0   1  14       35.16       30.42      3.83 o 
   1   1  14        3.86       14.02      4.07 o 
   2   1  14       42.68       48.19      8.51 o 
   3   1  14      214.33      225.70     13.42 o 
   4   1  14        1.34       18.76      4.44 o 
   5   1  14        0.10       42.13     16.94 o 
   6   1  14      153.10      145.56     12.52 o 
   7   1  14      107.82       57.45     10.27 o 
   8   1  14     1009.24     1003.38     33.81 o 
   9   1  14        4.26       18.26      6.53 o 
  10   1  14      201.25      217.86     56.66 o 
 -12   2  14       48.28       40.42     11.30 o 
 -11   2  14      103.74      101.85     30.45 o 
 -10   2  14        4.45        5.78      3.43 o 
  -9   2  14        7.33       28.01      6.13 o 
  -8   2  14      807.84      792.86     43.35 o 
  -7   2  14      964.39      787.28    157.58 o 
  -6   2  14     2236.14     2370.62     63.31 o 
  -5   2  14      802.48      735.66     26.02 o 
  -4   2  14      426.85      393.31     11.60 o 
  -3   2  14      229.08      218.44     10.51 o 
  -2   2  14      583.58      506.18     15.46 o 
  -1   2  14      165.31      138.60      8.93 o 
   0   2  14      718.59      682.45     22.22 o 
   1   2  14      108.04      124.88      9.64 o 
   2   2  14     1255.21     1360.90     43.44 o 
   3   2  14      580.39      557.96     24.44 o 
   4   2  14        0.68       16.05      9.65 o 
   5   2  14      126.39      142.09     12.35 o 
   6   2  14       33.48       62.93      9.18 o 
   7   2  14       12.62       15.12     10.82 o 
   8   2  14      109.57       82.65     12.58 o 
   9   2  14       37.51       32.79      7.10 o 
 -11   3  14        8.71       29.89      7.02 o 
 -10   3  14      128.60      127.43     23.20 o 
  -9   3  14        7.78        7.93      5.56 o 
  -8   3  14       14.74       10.76      4.55 o 
  -7   3  14      175.09      180.07     11.53 o 
  -6   3  14       36.57       29.70      9.50 o 
  -5   3  14       49.44       28.97      7.09 o 
  -4   3  14       70.65       72.94      6.66 o 
  -3   3  14      210.59      188.62     15.36 o 
  -2   3  14     1198.09     1161.61     41.77 o 
  -1   3  14      350.32      315.11     25.58 o 
   0   3  14       23.69       30.64      6.95 o 
   1   3  14      918.11      924.73     29.39 o 
   2   3  14      832.28      763.05     21.91 o 
   3   3  14      462.43      422.04     15.01 o 
   4   3  14      178.99      199.78     13.13 o 
   5   3  14        2.77       18.77      4.61 o 
   6   3  14       44.07       56.29     24.82 o 
   7   3  14        5.03       17.43      8.78 o 
   8   3  14       27.60       38.14     12.46 o 
  -9   4  14       66.67       52.69     19.16 o 
  -8   4  14      204.82      236.06     22.43 o 
  -7   4  14        3.20       11.40      4.07 o 
  -6   4  14      187.44      203.96     12.81 o 
  -5   4  14        1.39        9.67      3.98 o 
  -4   4  14      156.62      170.76     14.00 o 
  -3   4  14       55.78       61.80     11.43 o 
  -2   4  14       79.15       71.35      7.91 o 
  -1   4  14      128.31      111.63     12.29 o 
   0   4  14       46.01       59.08      8.06 o 
   1   4  14      286.94      270.23     19.53 o 
   2   4  14       36.57       31.65      6.41 o 
   3   4  14      115.21      147.77     13.82 o 
   4   4  14      638.12      731.91     30.80 o 
   5   4  14       16.55       28.97      8.49 o 
   6   4  14      280.08      347.02     41.09 o 
  -7   5  14       23.69       28.01      5.60 o 
  -6   5  14       66.92       45.77     15.29 o 
  -5   5  14      396.13      416.15     50.94 o 
  -4   5  14      161.61      172.92     21.17 o 
  -3   5  14       89.37      101.01     16.91 o 
  -2   5  14       57.28       62.04     14.91 o 
  -1   5  14      171.91      196.17     25.97 o 
   0   5  14        5.58       16.90      6.98 o 
   1   5  14       63.44       67.21     15.85 o 
   2   5  14        0.69       13.19     16.31 o 
   3   5  14      207.62      230.85     21.63 o 
   4   5  14       15.79       29.48     14.18 o 
 -13   0  15      132.72      117.26     14.85 o 
 -11   0  15       81.36       63.18     11.09 o 
  -9   0  15      108.44      124.18     15.69 o 
  -7   0  15        2.40       11.59      4.30 o 
  -5   0  15       43.59       45.66      7.41 o 
  -3   0  15       97.86       86.55     10.19 o 
  -1   0  15       40.21       74.78     10.09 o 
   1   0  15       17.02       14.18      6.00 o 
   3   0  15       59.97       59.53     23.77 o 
   5   0  15      287.37      279.88     21.50 o 
   7   0  15      117.08      111.14     20.86 o 
   9   0  15       22.13       68.13     20.24 o 
 -12   1  15        3.40       22.75      5.66 o 
 -11   1  15        0.28       14.66      4.35 o 
 -10   1  15        1.46       17.45      3.63 o 
  -9   1  15      198.82      186.61     16.85 o 
  -8   1  15       26.18       30.21      6.53 o 
  -7   1  15      369.46      401.72     29.22 o 
  -6   1  15      207.24      184.77      9.52 o 
  -5   1  15      246.83      227.83     10.13 o 
  -4   1  15      492.09      424.08     15.68 o 
  -3   1  15      380.36      345.88     11.66 o 
  -2   1  15       13.09       15.45      5.38 o 
  -1   1  15       47.37       55.32      4.34 o 
   0   1  15      538.32      552.65     22.20 o 
   1   1  15      395.47      410.88     21.24 o 
   2   1  15      147.51      144.69      9.95 o 
   3   1  15     1121.49     1121.42     32.70 o 
   4   1  15      496.10      500.96     19.67 o 
   5   1  15      693.73      750.62     30.73 o 
   6   1  15       34.82       13.60     12.25 o 
   7   1  15      131.54      105.56     14.35 o 
   8   1  15      169.32      204.70     25.70 o 
   9   1  15       24.52       48.75     11.25 o 
 -12   2  15       29.65       33.65      6.72 o 
 -11   2  15       66.30       72.19     13.89 o 
 -10   2  15      138.11      133.01     19.63 o 
  -9   2  15        4.58        9.69      4.79 o 
  -8   2  15      651.92      639.63     25.83 o 
  -7   2  15        5.64        2.80      1.94 o 
  -6   2  15     2678.14     2677.20     92.69 o 
  -5   2  15      184.67      180.55     15.06 o 
  -4   2  15      331.86      274.55     13.37 o 
  -3   2  15      645.56      647.66     15.71 o 
  -2   2  15       97.44      105.83      5.65 o 
  -1   2  15       57.69       48.90      6.02 o 
   0   2  15        5.56       19.48      2.92 o 
   1   2  15      263.32      262.48     15.41 o 
   2   2  15     1302.39     1287.99     33.84 o 
   3   2  15       93.32       75.42      8.48 o 
   4   2  15     1434.12     1556.78     45.17 o 
   5   2  15       53.05       47.29      8.93 o 
   6   2  15        3.80       30.18      5.88 o 
   7   2  15      167.61      158.46     15.18 o 
   8   2  15        0.41       36.60      7.19 o 
   9   2  15      105.35       99.28     13.54 o 
 -11   3  15      372.03      386.61     35.07 o 
 -10   3  15       41.87       58.07     14.68 o 
  -9   3  15       90.76      110.14     13.80 o 
  -8   3  15       16.16       26.01      6.65 o 
  -7   3  15        9.98        7.99      3.12 o 
  -6   3  15       85.38       72.91      8.63 o 
  -5   3  15       36.82       39.03      6.08 o 
  -4   3  15       59.25       63.80      6.60 o 
  -3   3  15      281.74      293.16     19.09 o 
  -2   3  15       24.13       22.22      3.61 o 
  -1   3  15      491.33      425.64     24.04 o 
   0   3  15      159.61      151.67     14.48 o 
   1   3  15       18.77       27.36      9.13 o 
   2   3  15      148.83      138.80     10.80 o 
   3   3  15       85.72       91.14     11.49 o 
   4   3  15      292.28      245.66     12.19 o 
   5   3  15      529.31      578.07     35.28 o 
   6   3  15        0.69       36.33      9.52 o 
   7   3  15       83.38      115.43     17.08 o 
   8   3  15        0.23       25.80      8.59 o 
  -9   4  15        5.95       16.14      8.78 o 
  -8   4  15        6.65       23.06      9.66 o 
  -7   4  15       53.23       66.90     12.07 o 
  -6   4  15      145.02      128.17     15.27 o 
  -5   4  15      148.37      165.35     21.82 o 
  -4   4  15     1063.07     1060.09     67.24 o 
  -3   4  15       34.75       31.50      9.24 o 
  -2   4  15      224.10      238.00     14.61 o 
  -1   4  15        0.25        5.85      5.37 o 
   0   4  15        8.76       34.52      8.38 o 
   1   4  15       49.84       38.91      8.38 o 
   2   4  15      320.98      382.87     21.62 o 
   3   4  15        5.61       11.62      8.13 o 
   4   4  15      193.75      183.98     29.87 o 
   5   4  15        2.88       22.82      6.28 o 
   6   4  15       82.01       82.72     14.84 o 
  -6   5  15      110.59      106.25     28.25 o 
  -5   5  15      116.42      129.84     16.18 o 
  -4   5  15        1.77       19.56      6.51 o 
  -3   5  15        9.48       14.83      9.75 o 
  -2   5  15       12.06       23.06     14.58 o 
  -1   5  15        6.50       31.96     11.42 o 
   0   5  15       37.96       87.63     25.11 o 
   1   5  15      319.48      369.98     69.59 o 
   2   5  15        0.26       21.60     11.72 o 
   3   5  15       83.50       82.67     25.52 o 
 -12   0  16      611.46      609.68     51.79 o 
 -10   0  16      545.16      508.04     45.57 o 
  -8   0  16      244.14      262.39     17.89 o 
  -6   0  16      265.30      274.59     26.90 o 
  -4   0  16      644.90      580.64     26.29 o 
  -2   0  16    11270.38    10294.76    485.67 o 
   0   0  16     3444.97     3562.14    134.97 o 
   2   0  16      242.89      251.87     21.74 o 
   4   0  16       87.37       71.82     19.09 o 
   6   0  16      407.29      431.86     27.10 o 
   8   0  16      437.96      440.59     71.44 o 
 -12   1  16      369.23      359.71     30.96 o 
 -11   1  16      213.10      188.94     20.88 o 
 -10   1  16      581.38      574.39     28.31 o 
  -9   1  16       49.28       46.39      8.12 o 
  -8   1  16        8.06       14.24      4.28 o 
  -7   1  16      373.05      381.27     24.35 o 
  -6   1  16      164.60      146.05     10.55 o 
  -5   1  16      371.82      339.79     12.13 o 
  -4   1  16        1.03       17.14      4.06 o 
  -3   1  16       71.48       49.06      3.72 o 
  -2   1  16       11.90       17.54      4.30 o 
  -1   1  16       16.03       12.81      3.65 o 
   0   1  16      307.84      295.36     18.29 o 
   1   1  16      436.61      447.70     19.37 o 
   2   1  16        4.60       19.32      6.31 o 
   3   1  16      152.01      151.43     12.80 o 
   4   1  16      110.96      107.57      8.78 o 
   5   1  16      491.20      520.73     25.75 o 
   6   1  16      274.57      278.88     21.70 o 
   7   1  16       92.00       85.11     12.35 o 
   8   1  16      502.14      520.18     35.16 o 
   9   1  16      121.65       98.82     13.52 o 
 -12   2  16        6.10       22.02      5.38 o 
 -11   2  16        4.47       38.32      7.75 o 
 -10   2  16      219.22      275.08     23.24 o 
  -9   2  16        7.15        6.15      3.95 o 
  -8   2  16      163.20      182.04     12.14 o 
  -7   2  16       38.87       56.15     14.43 o 
  -6   2  16      188.75      168.00     12.24 o 
  -5   2  16        8.06        7.60      4.08 o 
  -4   2  16       38.98       38.49      5.17 o 
  -3   2  16      645.84      632.68     17.03 o 
  -2   2  16      858.13      856.79     21.05 o 
  -1   2  16       70.25       86.89      5.19 o 
   0   2  16      636.08      627.84     19.89 o 
   1   2  16      294.27      319.78     21.67 o 
   2   2  16      442.49      407.39     16.88 o 
   3   2  16       21.78       31.62      8.31 o 
   4   2  16       42.22       33.34      6.30 o 
   5   2  16        0.73        6.45      4.98 o 
   6   2  16      148.78      154.17     12.50 o 
   7   2  16        3.53       27.84     10.40 o 
   8   2  16       90.40       77.37     12.89 o 
 -11   3  16        2.76       17.10      4.30 o 
 -10   3  16       52.43       44.08      8.05 o 
  -9   3  16       88.45       82.64     12.07 o 
  -8   3  16       78.05       81.16     17.95 o 
  -7   3  16       20.59       15.99      4.09 o 
  -6   3  16       55.81       27.72     12.88 o 
  -5   3  16        0.13        4.55      2.75 o 
  -4   3  16      103.51       96.55      9.47 o 
  -3   3  16       56.83       53.37      8.56 o 
  -2   3  16        8.62        8.87      2.93 o 
  -1   3  16      739.50      625.92     21.25 o 
   0   3  16       46.97       24.99      4.79 o 
   1   3  16        5.80       11.09      3.50 o 
   2   3  16       18.12       19.66      4.19 o 
   3   3  16        1.93       25.78      6.44 o 
   4   3  16      439.85      449.23     31.23 o 
   5   3  16        2.17       22.61      7.23 o 
   6   3  16      149.71      168.43     21.00 o 
   7   3  16       39.25       48.28     11.26 o 
  -9   4  16      158.15      183.32     22.07 o 
  -8   4  16       32.21       38.89      8.08 o 
  -7   4  16       68.83       70.65     10.09 o 
  -6   4  16      587.45      606.05     23.44 o 
  -5   4  16      157.11      157.68     12.13 o 
  -4   4  16      648.46      625.17     31.60 o 
  -3   4  16      302.78      279.22     12.98 o 
  -2   4  16      106.95      105.48     17.88 o 
  -1   4  16      144.58      108.37     14.51 o 
   0   4  16       77.44      131.35     17.66 o 
   1   4  16        0.06        9.96      7.74 o 
   2   4  16      446.88      481.20     20.69 o 
   3   4  16      203.77      232.61     28.22 o 
   4   4  16      112.22      141.26     37.34 o 
   5   4  16      308.84      375.44     35.00 o 
  -6   5  16       25.14       26.38     12.29 o 
  -5   5  16      270.99      267.21     29.50 o 
  -4   5  16       19.95       16.58      5.69 o 
  -3   5  16      421.28      403.04     29.98 o 
  -2   5  16       21.34       20.89      8.82 o 
  -1   5  16      211.03      251.79     54.80 o 
   0   5  16       20.69       40.87     17.38 o 
   1   5  16      414.90      487.61     63.93 o 
   2   5  16       61.93       58.44     15.35 o 
 -11   0  17        9.88       17.95      5.88 o 
  -9   0  17       64.27       66.14     19.77 o 
  -7   0  17       58.00       29.71      8.58 o 
  -5   0  17      116.90      111.35     12.00 o 
  -3   0  17        1.11       25.06      6.68 o 
  -1   0  17       41.04       50.22     19.22 o 
   1   0  17      195.82      223.77     19.32 o 
   3   0  17      838.65      864.09     49.81 o 
   5   0  17      208.54      220.73     18.88 o 
   7   0  17      618.92      835.37    129.23 o 
 -12   1  17        1.40       13.80      8.91 o 
 -11   1  17      317.74      376.15     34.49 o 
 -10   1  17        0.48       16.26      3.56 o 
  -9   1  17      289.25      244.88     19.81 o 
  -8   1  17       10.21       13.72     10.10 o 
  -7   1  17      634.76      664.31     19.73 o 
  -6   1  17       31.96       19.32      7.07 o 
  -5   1  17     1556.41     1541.51     40.34 o 
  -4   1  17      445.53      386.11     17.72 o 
  -3   1  17     1033.67     1002.65     25.24 o 
  -2   1  17      585.14      614.43     18.35 o 
  -1   1  17     1131.41     1067.57     34.04 o 
   0   1  17       18.28       16.58      3.64 o 
   1   1  17      826.83      849.37     37.18 o 
   2   1  17      547.10      550.04     19.06 o 
   3   1  17      937.65      939.17     35.57 o 
   4   1  17      198.32      225.46     14.63 o 
   5   1  17      685.62      718.45     35.99 o 
   6   1  17        5.86       21.01      5.90 o 
   7   1  17        7.44       26.90      7.02 o 
   8   1  17       38.61       30.33     14.48 o 
 -11   2  17        6.93        8.39      3.70 o 
 -10   2  17        5.78       18.02      6.38 o 
  -9   2  17        6.86       26.29      6.12 o 
  -8   2  17       37.23       30.04      6.21 o 
  -7   2  17      421.15      462.36     19.83 o 
  -6   2  17      963.26      953.55     31.38 o 
  -5   2  17     1007.36      961.05     33.30 o 
  -4   2  17      700.84      605.25     17.89 o 
  -3   2  17      120.51      125.74     14.12 o 
  -2   2  17       78.40      105.85     11.69 o 
  -1   2  17      954.06     1006.30     25.27 o 
   0   2  17      200.17      247.18     20.40 o 
   1   2  17      532.12      524.81     18.33 o 
   2   2  17      263.35      251.03     19.59 o 
   3   2  17       13.68       20.65      5.22 o 
   4   2  17      299.62      301.73     24.17 o 
   5   2  17      318.66      340.93     19.18 o 
   6   2  17       59.50       53.13      9.13 o 
   7   2  17      305.99      301.27     36.34 o 
   8   2  17        0.16       42.00      9.88 o 
 -10   3  17      376.13      416.77     35.49 o 
  -9   3  17      552.51      602.08     53.47 o 
  -8   3  17        4.36       23.24      5.97 o 
  -7   3  17      580.92      636.18     32.43 o 
  -6   3  17      208.29      211.63     10.10 o 
  -5   3  17        6.44       16.12      4.94 o 
  -4   3  17        0.25        6.78      4.90 o 
  -3   3  17        9.66       10.78      6.30 o 
  -2   3  17      245.40      214.27     14.68 o 
  -1   3  17       43.89       62.85      6.03 o 
   0   3  17        0.85       12.27      5.10 o 
   1   3  17      435.32      454.35     23.52 o 
   2   3  17        9.64       20.53      7.01 o 
   3   3  17      104.97      111.23     13.89 o 
   4   3  17        1.77       20.87      4.79 o 
   5   3  17       14.60       10.19      6.25 o 
   6   3  17       47.51       38.15     12.26 o 
   7   3  17       16.56       30.36     11.24 o 
  -8   4  17       85.17       97.36     10.62 o 
  -7   4  17       29.14       26.25      8.16 o 
  -6   4  17      217.67      228.95     21.81 o 
  -5   4  17       13.13       14.32      4.65 o 
  -4   4  17       98.20       93.95     14.88 o 
  -3   4  17      200.07      196.10     12.15 o 
  -2   4  17      232.23      209.06     22.51 o 
  -1   4  17        3.30       31.79     12.38 o 
   0   4  17      249.08      238.75     14.58 o 
   1   4  17      151.46      191.86     24.82 o 
   2   4  17      132.94      197.79     20.23 o 
   3   4  17      359.14      383.60     37.02 o 
   4   4  17        1.79        9.68      4.69 o 
   5   4  17        6.77       24.74      8.72 o 
  -5   5  17      174.26      228.70     25.57 o 
  -4   5  17      122.96      113.38     13.60 o 
  -3   5  17       93.86      115.33     15.52 o 
  -2   5  17       55.86      112.61     15.72 o 
  -1   5  17       55.65       33.26     32.04 o 
   0   5  17       14.60       34.48     11.33 o 
   1   5  17        2.72       29.70      8.96 o 
   2   5  17       79.14       87.95     19.70 o 
 -12   0  18      437.86      440.65     52.85 o 
 -10   0  18     1288.68     1243.29     74.75 o 
  -8   0  18      673.62      688.95     33.50 o 
  -6   0  18        0.79        5.35      4.57 o 
  -4   0  18     1422.26     1442.34     48.68 o 
  -2   0  18     1536.81     1541.32     56.39 o 
   0   0  18      874.96      806.78     31.59 o 
   2   0  18        0.41       10.86      6.83 o 
   4   0  18      122.76      131.01     19.34 o 
   6   0  18      468.80      369.89     53.28 o 
   8   0  18        3.73        9.09     10.24 o 
 -12   1  18       62.04       58.03     19.97 o 
 -11   1  18       26.11       31.07      6.73 o 
 -10   1  18        8.65       16.69      5.12 o 
  -9   1  18      243.20      210.40     18.90 o 
  -8   1  18      204.00      199.33     15.98 o 
  -7   1  18      312.44      259.71     12.29 o 
  -6   1  18      332.09      362.67     20.28 o 
  -5   1  18      289.49      281.36     15.05 o 
  -4   1  18      382.21      365.37     29.74 o 
  -3   1  18      227.92      197.49     12.61 o 
  -2   1  18      383.40      381.78     28.58 o 
  -1   1  18     1273.57     1170.33     28.87 o 
   0   1  18      273.28      259.38     20.45 o 
   1   1  18      105.23       79.69      9.99 o 
   2   1  18       89.09       79.78      8.43 o 
   3   1  18      347.52      341.65     23.13 o 
   4   1  18       77.66       82.71      9.18 o 
   5   1  18      308.80      323.26     24.67 o 
   6   1  18      124.55      155.10     18.88 o 
   7   1  18      207.92      157.32     13.18 o 
   8   1  18       71.47       55.90     10.41 o 
 -11   2  18       57.58       42.20      8.81 o 
 -10   2  18       38.37       53.45     18.81 o 
  -9   2  18        9.61       21.50      9.24 o 
  -8   2  18       51.35       45.77      9.87 o 
  -7   2  18        2.42       19.40      5.45 o 
  -6   2  18       10.20        6.22      3.27 o 
  -5   2  18        2.36       12.62      3.10 o 
  -4   2  18       64.04       45.14      7.20 o 
  -3   2  18       36.14       34.30      5.81 o 
  -2   2  18       30.39       26.07      4.60 o 
  -1   2  18      290.22      319.27     22.45 o 
   0   2  18      103.14       86.89      7.03 o 
   1   2  18      128.91       96.36      9.83 o 
   2   2  18       13.85       27.59      9.15 o 
   3   2  18     1454.59     1561.72     52.75 o 
   4   2  18       28.08       28.83      6.75 o 
   5   2  18      156.56      155.50     25.03 o 
   6   2  18        3.03        9.65      8.18 o 
   7   2  18        0.72       21.03      5.89 o 
 -10   3  18        0.61       12.78      6.74 o 
  -9   3  18        0.02       11.98      8.03 o 
  -8   3  18      183.90      180.74     17.99 o 
  -7   3  18      241.48      257.55     12.80 o 
  -6   3  18        2.18       11.10      7.69 o 
  -5   3  18      526.18      473.24     21.51 o 
  -4   3  18      164.80      142.15     14.61 o 
  -3   3  18       66.92       51.41      7.00 o 
  -2   3  18      123.50      162.14     13.88 o 
  -1   3  18      108.38       94.53     11.56 o 
   0   3  18      356.56      381.67     14.36 o 
   1   3  18      152.95      168.28     15.10 o 
   2   3  18       87.17      107.58     16.62 o 
   3   3  18       21.14       16.59      5.74 o 
   4   3  18       16.96       29.96      7.77 o 
   5   3  18       12.11       19.03      6.71 o 
   6   3  18       63.31       95.32     19.40 o 
  -8   4  18      264.19      297.52     25.69 o 
  -7   4  18        1.08       16.17     11.04 o 
  -6   4  18      183.21      190.97     18.63 o 
  -5   4  18        1.01        4.99      2.91 o 
  -4   4  18      249.59      246.53     12.64 o 
  -3   4  18      130.26      112.03     13.35 o 
  -2   4  18      335.34      341.12     46.30 o 
  -1   4  18       39.44       49.86     14.43 o 
   0   4  18       41.23       38.17     10.22 o 
   1   4  18      161.45      150.87     17.65 o 
   2   4  18        0.07       22.95      7.47 o 
   3   4  18       75.65       70.67     14.81 o 
   4   4  18      309.16      350.18     33.73 o 
  -4   5  18       34.56       39.40     15.08 o 
  -3   5  18      451.00      508.42     51.79 o 
  -2   5  18       21.82       35.19      7.99 o 
  -1   5  18      442.17      467.07     48.41 o 
   0   5  18       53.69       67.27     17.22 o 
 -11   0  19       57.47       48.73     12.21 o 
  -9   0  19       12.66       12.99      4.53 o 
  -7   0  19       92.51       93.32     21.16 o 
  -5   0  19       11.71       14.30      6.75 o 
  -3   0  19     1315.90     1308.93     44.75 o 
  -1   0  19     1204.15     1096.51     43.11 o 
   1   0  19      389.71      332.16     37.64 o 
   3   0  19       18.44       18.05      7.59 o 
   5   0  19      934.50      892.50     84.15 o 
   7   0  19     1316.40     1396.89     38.53 o 
 -11   1  19      345.75      345.79     29.66 o 
 -10   1  19       50.86       29.89     10.24 o 
  -9   1  19      513.43      507.32     22.85 o 
  -8   1  19      216.14      184.75     24.32 o 
  -7   1  19       60.82       70.62      7.42 o 
  -6   1  19      316.61      293.78     19.56 o 
  -5   1  19       40.18       54.54      7.41 o 
  -4   1  19        0.14       12.65      3.64 o 
  -3   1  19     1692.18     1710.06     52.25 o 
  -2   1  19      578.83      526.40     22.34 o 
  -1   1  19     1689.77     1731.83     53.45 o 
   0   1  19      108.43       99.83     18.50 o 
   1   1  19      116.39      113.99      9.57 o 
   2   1  19        1.65       16.94      4.44 o 
   3   1  19       23.04       39.03      6.38 o 
   4   1  19       18.70       21.18      7.42 o 
   5   1  19       15.57       36.44      8.45 o 
   6   1  19      103.69      103.47     33.57 o 
   7   1  19      150.29      135.85     13.26 o 
 -11   2  19        7.83       20.11      5.75 o 
 -10   2  19      213.53      217.17     13.44 o 
  -9   2  19       31.08       43.28      9.40 o 
  -8   2  19      113.23      110.11     15.57 o 
  -7   2  19        0.05       15.09     10.13 o 
  -6   2  19        4.05       10.04     11.82 o 
  -5   2  19      271.01      251.43     21.67 o 
  -4   2  19       51.75       33.01      9.25 o 
  -3   2  19        0.03        7.49      2.90 o 
  -2   2  19      143.65      116.60     10.55 o 
  -1   2  19        4.90       15.40      4.34 o 
   0   2  19      455.01      414.11     17.13 o 
   1   2  19        0.46       20.12      7.03 o 
   2   2  19       14.77       21.20      4.40 o 
   3   2  19      457.54      430.18     15.81 o 
   4   2  19      176.85      182.94     12.60 o 
   5   2  19      119.08      177.05     16.99 o 
   6   2  19       80.55       55.11     13.34 o 
   7   2  19       32.06        8.99      5.31 o 
 -10   3  19       28.78       28.67      7.81 o 
  -9   3  19       21.19       33.77      6.78 o 
  -8   3  19       16.10       20.65      5.77 o 
  -7   3  19      199.16      196.88     14.72 o 
  -6   3  19       56.70       49.71      7.83 o 
  -5   3  19      622.86      632.85     32.14 o 
  -4   3  19      227.99      212.91     11.94 o 
  -3   3  19        4.86       11.80     11.98 o 
  -2   3  19       17.09       19.94      5.28 o 
  -1   3  19       22.94       21.08      9.15 o 
   0   3  19        0.33       10.53      4.05 o 
   1   3  19        3.05        7.61      5.57 o 
   2   3  19      266.33      283.67     15.40 o 
   3   3  19       38.88       40.78      7.76 o 
   4   3  19      333.17      361.48     37.62 o 
   5   3  19       84.48       60.17     25.96 o 
  -7   4  19      167.94      147.00     14.29 o 
  -6   4  19      163.34      171.54     32.06 o 
  -5   4  19       11.66       29.85      6.72 o 
  -4   4  19        2.52       17.44      4.98 o 
  -3   4  19        4.06       19.67      6.94 o 
  -2   4  19        5.18       34.60     23.78 o 
  -1   4  19       20.18       18.11     20.83 o 
   0   4  19        0.95       15.87      7.86 o 
   1   4  19      349.60      366.11     25.50 o 
   2   4  19      104.25       80.72     15.69 o 
   3   4  19      234.83      308.54     29.67 o 
 -10   0  20      372.90      388.39     42.89 o 
  -8   0  20      326.94      333.03     18.01 o 
  -6   0  20     1021.90     1015.25     40.48 o 
  -4   0  20      163.17      139.29     12.96 o 
  -2   0  20        8.49       10.64      5.03 o 
   0   0  20        8.10       11.80     19.61 o 
   2   0  20     2554.65     2568.69    162.08 o 
   4   0  20     1801.09     1761.77    144.39 o 
   6   0  20      202.25      301.70     63.89 o 
 -11   1  20       26.81       31.57      7.10 o 
 -10   1  20      148.95      168.60     11.33 o 
  -9   1  20       12.97       18.51      4.82 o 
  -8   1  20        5.11       11.00      4.94 o 
  -7   1  20      927.00      943.03     22.84 o 
  -6   1  20      108.93      114.62     12.21 o 
  -5   1  20      551.51      497.76     27.56 o 
  -4   1  20       16.27       18.78      5.23 o 
  -3   1  20       32.42       35.59      7.94 o 
  -2   1  20     2230.40     2384.17     72.38 o 
  -1   1  20      805.08      749.19     28.12 o 
   0   1  20     1068.10     1106.66     32.61 o 
   1   1  20      183.30      162.19     14.05 o 
   2   1  20       14.48       17.49      5.19 o 
   3   1  20      621.26      635.82     23.37 o 
   4   1  20      115.33      108.69     14.54 o 
   5   1  20        0.46       27.21      9.82 o 
   6   1  20      382.69      381.11     23.54 o 
   7   1  20      231.17      278.11     29.31 o 
 -10   2  20      226.47      234.07     21.40 o 
  -9   2  20      142.13      172.77     23.01 o 
  -8   2  20      126.09      134.16     17.38 o 
  -7   2  20        2.90       14.14      4.35 o 
  -6   2  20       44.07       48.91      8.40 o 
  -5   2  20       23.06       18.27      3.68 o 
  -4   2  20      160.87      194.15     17.15 o 
  -3   2  20       34.34       26.82      9.00 o 
  -2   2  20      408.55      444.49     26.12 o 
  -1   2  20      279.39      264.83     11.45 o 
   0   2  20      108.25      104.13     13.01 o 
   1   2  20      296.05      309.99     14.59 o 
   2   2  20        9.33       23.26      7.13 o 
   3   2  20       84.71       79.68     10.70 o 
   4   2  20        2.40       13.49     10.96 o 
   5   2  20      108.18      105.64     13.40 o 
   6   2  20        2.40       14.20      5.10 o 
  -9   3  20       53.25       42.16     10.55 o 
  -8   3  20       10.05       18.54      8.87 o 
  -7   3  20       78.47       58.82     10.78 o 
  -6   3  20        4.42       12.91      3.89 o 
  -5   3  20        4.96       23.04      5.34 o 
  -4   3  20       41.14       60.18     14.72 o 
  -3   3  20       53.27       46.77     14.99 o 
  -2   3  20       23.55       35.94      8.42 o 
  -1   3  20        2.48       11.61      3.94 o 
   0   3  20      220.18      221.16     12.15 o 
   1   3  20       88.31       97.05     14.40 o 
   2   3  20       50.11       74.35     11.38 o 
   3   3  20        1.31       18.54      6.59 o 
   4   3  20       23.59       38.37      8.58 o 
   5   3  20        3.38       28.10      8.67 o 
  -7   4  20       57.04       45.64      9.45 o 
  -6   4  20       48.79       56.69     12.87 o 
  -5   4  20        2.02       25.07      5.56 o 
  -4   4  20       70.11       63.19     12.54 o 
  -3   4  20       89.30       97.95     23.18 o 
  -2   4  20       24.93       24.28      8.22 o 
  -1   4  20       66.28       58.30     21.21 o 
   0   4  20       12.57       42.06     12.53 o 
   1   4  20       35.35       21.27      8.07 o 
   2   4  20      104.28      101.57     18.67 o 
   3   4  20      123.07      126.01     14.52 o 
 -11   0  21        3.83       19.21      5.14 o 
  -9   0  21      358.41      324.76     17.85 o 
  -7   0  21     1084.14     1080.54     36.49 o 
  -5   0  21     2258.32     2243.66     99.02 o 
  -3   0  21      351.13      297.71     21.02 o 
  -1   0  21     1290.68     1401.47     55.58 o 
   1   0  21      849.23      803.03     45.31 o 
   3   0  21      350.93      340.05     29.97 o 
   5   0  21       89.40      129.27     34.18 o 
 -11   1  21      205.43      221.78     20.11 o 
 -10   1  21        0.48        5.95      3.52 o 
  -9   1  21      147.74      166.11     16.52 o 
  -8   1  21      175.08      206.34     18.78 o 
  -7   1  21       33.34       33.30      7.03 o 
  -6   1  21      106.64       79.44     10.05 o 
  -5   1  21       56.10       46.41      6.26 o 
  -4   1  21        4.56        7.30      2.98 o 
  -3   1  21      191.79      191.58     14.60 o 
  -2   1  21      230.93      233.14     14.02 o 
  -1   1  21       51.32       35.31     11.67 o 
   0   1  21       11.92       19.74      4.29 o 
   1   1  21      114.02      126.79     12.82 o 
   2   1  21      391.13      385.47     21.92 o 
   3   1  21      283.68      288.72     17.99 o 
   4   1  21       64.22       72.19      9.45 o 
   5   1  21       37.23       25.44      6.88 o 
   6   1  21        0.19       13.69      5.69 o 
 -10   2  21        2.17       13.20      7.07 o 
  -9   2  21       65.42       80.66     15.85 o 
  -8   2  21       54.84       67.38     10.87 o 
  -7   2  21      449.36      434.00     21.73 o 
  -6   2  21       82.49       63.49     11.82 o 
  -5   2  21      126.31      185.34     12.20 o 
  -4   2  21        0.83       17.55      3.99 o 
  -3   2  21      308.34      308.48     14.08 o 
  -2   2  21      510.55      454.23     18.32 o 
  -1   2  21       78.04       88.55     10.52 o 
   0   2  21      129.87      123.72     14.32 o 
   1   2  21      202.26      231.00     15.95 o 
   2   2  21       59.82       67.17      9.71 o 
   3   2  21      104.91      113.36     15.77 o 
   4   2  21        1.74        9.83      3.96 o 
   5   2  21      349.51      343.07     45.24 o 
  -9   3  21        0.85       29.45      6.63 o 
  -8   3  21        9.82       23.04     10.83 o 
  -7   3  21      220.06      218.07     20.89 o 
  -6   3  21      323.94      320.13     29.30 o 
  -5   3  21      294.47      318.14     14.48 o 
  -4   3  21       10.91       35.33     11.42 o 
  -3   3  21       69.68       73.29     14.25 o 
  -2   3  21       56.18       40.22      7.03 o 
  -1   3  21       56.11       37.94      5.71 o 
   0   3  21       13.77       17.95      7.73 o 
   1   3  21       68.47       75.66      9.31 o 
   2   3  21      232.84      211.36     22.10 o 
   3   3  21       18.17       19.19      7.44 o 
   4   3  21      116.45       98.46     15.87 o 
  -6   4  21      129.21      120.90     14.85 o 
  -5   4  21       24.27       29.19      8.41 o 
  -4   4  21       52.76       53.72     14.07 o 
  -3   4  21       41.09       55.98     18.02 o 
  -2   4  21        0.81       16.16      7.24 o 
  -1   4  21       98.41      100.28     21.36 o 
   0   4  21      175.09      167.37     20.85 o 
   1   4  21       92.68       86.23     44.38 o 
 -10   0  22        0.10        8.49      7.23 o 
  -8   0  22       82.93       68.38     15.95 o 
  -6   0  22      290.93      312.25     15.01 o 
  -4   0  22       73.64       76.99     14.29 o 
  -2   0  22       54.00       71.58     13.52 o 
   0   0  22       13.99       14.11      6.80 o 
   2   0  22      278.65      288.43     56.29 o 
   4   0  22       78.43       43.92     12.19 o 
   6   0  22      129.05      132.57     20.74 o 
 -10   1  22      211.80      236.53     21.64 o 
  -9   1  22        2.41       13.07      7.98 o 
  -8   1  22        1.53       16.51     10.25 o 
  -7   1  22      207.90      217.51     15.32 o 
  -6   1  22       55.82       32.59      6.61 o 
  -5   1  22      380.03      365.71     13.36 o 
  -4   1  22      331.69      325.81     21.85 o 
  -3   1  22      476.83      468.21     20.44 o 
  -2   1  22      588.42      580.96     22.45 o 
  -1   1  22       95.04       91.78     10.09 o 
   0   1  22      364.88      364.93     32.02 o 
   1   1  22       20.75       25.55      5.42 o 
   2   1  22      170.53      199.52     12.92 o 
   3   1  22        0.07       15.56      3.92 o 
   4   1  22      154.18      154.44     17.34 o 
   5   1  22        2.86       38.34      7.80 o 
  -9   2  22      191.64      202.37     18.85 o 
  -8   2  22        3.76       19.57      5.92 o 
  -7   2  22      198.71      194.14     30.92 o 
  -6   2  22       10.06        9.70      4.18 o 
  -5   2  22       94.23      101.92     14.53 o 
  -4   2  22       48.17       58.19      7.95 o 
  -3   2  22       24.05       16.40      6.67 o 
  -2   2  22      114.28      158.36     24.54 o 
  -1   2  22      117.77      124.42     20.04 o 
   0   2  22        0.32       13.34      6.28 o 
   1   2  22      195.14      231.80     24.59 o 
   2   2  22       14.28       20.23      3.85 o 
   3   2  22      158.84      170.85     16.61 o 
   4   2  22        8.47       27.16     10.30 o 
   5   2  22       18.55       41.43      7.35 o 
  -8   3  22        4.51       25.41      6.44 o 
  -7   3  22       22.68       37.29     11.96 o 
  -6   3  22      159.47      177.88     17.58 o 
  -5   3  22        3.96       15.26      8.13 o 
  -4   3  22       61.18       93.61     16.98 o 
  -3   3  22       60.19       60.54     18.64 o 
  -2   3  22      167.37      209.81     20.56 o 
  -1   3  22        1.44       19.49      5.83 o 
   0   3  22       14.01       19.58      4.10 o 
   1   3  22        1.24       25.02     14.74 o 
   2   3  22       37.02       45.24      9.44 o 
   3   3  22      138.39      182.88     20.20 o 
  -5   4  22      374.81      379.90     39.78 o 
  -4   4  22       44.31       54.57     13.38 o 
  -3   4  22      237.41      255.30     28.49 o 
  -2   4  22        7.75       31.75      9.69 o 
  -1   4  22      110.36      163.75     20.53 o 
   0   4  22       18.34       24.37     10.62 o 
  -9   0  23      128.35      100.96     22.98 o 
  -7   0  23      518.42      471.10     23.94 o 
  -5   0  23       47.57       79.99     13.90 o 
  -3   0  23      843.24      859.01     41.99 o 
  -1   0  23      311.79      282.79     20.72 o 
   1   0  23       53.73       59.06     30.93 o 
   3   0  23        1.21       29.95      9.91 o 
   5   0  23       17.18       42.93     17.43 o 
 -10   1  23       16.68       32.14      6.74 o 
  -9   1  23        7.49       23.77      6.77 o 
  -8   1  23       29.39       25.68      6.70 o 
  -7   1  23       41.38       49.05     10.69 o 
  -6   1  23      146.47      140.65     15.31 o 
  -5   1  23       25.25       27.36      5.39 o 
  -4   1  23        6.22       14.42      4.40 o 
  -3   1  23       22.25       35.51     11.11 o 
  -2   1  23       88.49      104.41     12.34 o 
  -1   1  23       13.23       33.47      6.06 o 
   0   1  23       31.11       30.02      5.51 o 
   1   1  23        9.38       24.07      5.52 o 
   2   1  23       73.53       72.92      9.48 o 
   3   1  23        0.02       17.74      5.91 o 
   4   1  23        4.44       15.51      6.92 o 
   5   1  23       24.43       23.87      6.41 o 
  -9   2  23      229.10      210.03     24.87 o 
  -8   2  23       12.19       23.82     13.80 o 
  -7   2  23        0.91       17.90     10.42 o 
  -6   2  23       13.69       17.85      6.05 o 
  -5   2  23      203.68      202.37     14.40 o 
  -4   2  23      188.30      211.67     13.25 o 
  -3   2  23      833.73      854.70     28.04 o 
  -2   2  23        0.07       20.00      4.59 o 
  -1   2  23      943.26      968.61     30.44 o 
   0   2  23       89.94       77.32      9.06 o 
   1   2  23       55.27       51.45     22.57 o 
   2   2  23       89.41       95.07     11.97 o 
   3   2  23      128.19      148.45     14.00 o 
   4   2  23       90.29       78.37     20.38 o 
  -7   3  23       70.14       52.66      8.89 o 
  -6   3  23       97.32       98.78     13.86 o 
  -5   3  23        3.67        8.18      5.43 o 
  -4   3  23      251.93      253.74     21.23 o 
  -3   3  23        0.01       17.45      5.54 o 
  -2   3  23       82.41      100.07     19.48 o 
  -1   3  23       26.61       22.65     10.52 o 
   0   3  23       19.27       16.53     11.37 o 
   1   3  23        0.33        9.76      5.07 o 
   2   3  23      118.28      152.56     16.54 o 
  -8   0  24       96.59       98.44     22.28 o 
  -6   0  24        8.91       10.16      4.57 o 
  -4   0  24        9.71       36.81      7.89 o 
  -2   0  24      118.27      116.68     22.36 o 
   0   0  24      271.50      279.94     22.08 o 
   2   0  24      157.87      114.56     21.48 o 
   4   0  24      363.48      361.47     44.92 o 
  -9   1  24        1.02       15.50      4.25 o 
  -8   1  24      156.18      177.57     18.85 o 
  -7   1  24        0.32       14.62      5.32 o 
  -6   1  24      470.63      421.09     33.24 o 
  -5   1  24      115.03      129.76     13.77 o 
  -4   1  24      498.22      538.65     20.06 o 
  -3   1  24       97.18       84.01     10.89 o 
  -2   1  24      407.73      410.92     23.08 o 
  -1   1  24        3.14       13.54      7.20 o 
   0   1  24      240.45      235.74     13.86 o 
   1   1  24       12.61       13.53      6.07 o 
   2   1  24      357.72      351.01     34.18 o 
   3   1  24       10.95       30.23      8.73 o 
   4   1  24      351.94      342.30     34.39 o 
  -8   2  24       51.15       55.19     12.42 o 
  -7   2  24       77.70       70.04     13.29 o 
  -6   2  24      118.40      150.53     19.70 o 
  -5   2  24       48.84       38.31      8.65 o 
  -4   2  24        0.77       10.80     10.49 o 
  -3   2  24        0.23       20.78      5.99 o 
  -2   2  24      135.29       96.03     14.25 o 
  -1   2  24      118.10       93.41     16.33 o 
   0   2  24       73.64       77.89     12.43 o 
   1   2  24        2.15       17.39      6.44 o 
   2   2  24       33.23       30.38      8.47 o 
   3   2  24      130.35      107.99     11.73 o 
  -6   3  24      150.86      183.52     17.07 o 
  -5   3  24        0.45       22.30      5.10 o 
  -4   3  24      111.46      118.86     13.66 o 
  -3   3  24       40.31       31.40      6.88 o 
  -2   3  24       62.45       83.54     17.35 o 
  -1   3  24       37.29       41.09      9.21 o 
   0   3  24      204.13      207.86     64.12 o 
   1   3  24        0.59       19.00     17.23 o 
  -9   0  25       46.24       23.99      7.95 o 
  -7   0  25      664.32      616.06     34.50 o 
  -5   0  25       25.96       12.70      4.92 o 
  -3   0  25      443.41      481.03     58.23 o 
  -1   0  25      383.12      426.77     29.43 o 
   1   0  25      251.53      225.14     31.47 o 
   3   0  25      184.39      149.20     21.75 o 
  -8   1  25        0.40       14.30      4.68 o 
  -7   1  25      115.17      127.62     16.04 o 
  -6   1  25       45.98       36.67     16.90 o 
  -5   1  25      170.24      170.08     16.55 o 
  -4   1  25        0.26       15.88      5.89 o 
  -3   1  25       24.74       11.57      5.35 o 
  -2   1  25      155.44      164.48     18.36 o 
  -1   1  25       60.86       66.69     10.32 o 
   0   1  25        6.60       15.55      4.49 o 
   1   1  25       14.51       21.27      4.79 o 
   2   1  25      333.09      314.46     28.39 o 
   3   1  25        5.65       28.93      5.82 o 
  -7   2  25      435.34      494.22     41.62 o 
  -6   2  25        0.13       15.66      5.13 o 
  -5   2  25      304.04      347.65     18.72 o 
  -4   2  25       14.26       19.15      5.87 o 
  -3   2  25      354.11      353.18     18.51 o 
  -2   2  25        1.82        8.38      6.61 o 
  -1   2  25      132.50      148.24     17.30 o 
   0   2  25       13.94       16.98      3.94 o 
   1   2  25      160.91      204.93     22.48 o 
   2   2  25      123.43      134.12     13.19 o 
  -5   3  25       24.47       35.59     14.39 o 
  -4   3  25       74.41       72.57     12.74 o 
  -3   3  25        0.93        8.39      5.72 o 
  -2   3  25      169.73      158.62     25.96 o 
  -1   3  25       49.14       84.13     19.02 o 
  -8   0  26       55.18       29.83     13.52 o 
  -6   0  26      146.86      121.87     15.68 o 
  -4   0  26      232.69      251.40     31.87 o 
  -2   0  26      344.33      350.89     45.75 o 
   0   0  26        7.93       16.49     10.62 o 
   2   0  26       42.85       44.09     11.68 o 
  -7   1  26       14.88       23.71      6.49 o 
  -6   1  26      138.01      137.06     17.66 o 
  -5   1  26       69.96       91.67     22.90 o 
  -4   1  26      168.74      197.38     21.32 o 
  -3   1  26        5.19       14.29      3.95 o 
  -2   1  26      177.63      194.04     15.07 o 
  -1   1  26        9.41       11.59      9.52 o 
   0   1  26      111.55      132.10     12.13 o 
   1   1  26        2.94       18.20      5.73 o 
   2   1  26       48.48       53.38      9.83 o 
  -6   2  26       29.30       33.45      6.14 o 
  -5   2  26       40.73       31.22      6.03 o 
  -4   2  26        9.13       20.91      5.85 o 
  -3   2  26       87.23       63.33     23.40 o 
  -2   2  26       47.88       55.11     19.24 o 
  -1   2  26        0.18       16.98     11.34 o 
   0   2  26      223.33      223.47     19.03 o 
   1   2  26       39.06       34.15      7.08 o 
  -7   0  27       10.71       22.36     10.23 o 
  -5   0  27       72.38       44.45     11.34 o 
  -3   0  27      149.05      147.17     18.79 o 
  -1   0  27       37.22       37.62     14.25 o 
   1   0  27      154.11      172.61     42.68 o 
  -6   1  27       21.86       42.19      8.16 o 
  -5   1  27        0.41        8.39      9.17 o 
  -4   1  27        6.83       23.28      5.88 o 
  -3   1  27      501.02      613.32     48.42 o 
  -2   1  27      123.08      131.70     14.25 o 
  -1   1  27      450.77      446.18     45.93 o 
   0   1  27       80.33      107.09     13.03 o 
  -4   2  27       13.47       19.10      9.98 o 
  -3   2  27      196.72      203.01     29.19 o 
  -2   2  27       35.23       58.24     11.51 o 
  -4   0  28        5.55       22.25      6.26 o 
  -2   0  28       17.55       36.09      8.82 o 
  -4   1  28       42.66       25.08      4.99 o 
  -3   1  28      234.78      216.94     21.49 o 
  -2   1  28        2.73        7.81      4.13 o 
                                                 
